# Supplementary material for: LymphoAtlas: a dynamic and integrated phosphoproteomic resource of TCR signaling in primary T cells reveals ITSN2 as a regulator of effector functions
Source: Mol Syst Biol. 2020 Jul 3;16(7):e9524. doi: 10.15252/msb.20209524 (PMC7333348; doi:10.15252/msb.20209524)
Supplement: Supplementary file 4 — Dataset EV2 [file MSB-16-e9524-s004.xlsx]

## Sheet: Columns legend
Dataset EV2 from Locard-Paulet et al.. Contains the proteomics analysis of CD4+ T cells after antibody-based TCR stimulation ("proteome quant data").
Column name	Type of value	Biological replicate	Time point (in seconds)	Technical replicate (MS)	Raw MS file
Majority protein IDs	Uniprot IDs of those proteins that have at least half of the peptides that the leading protein has
Protein IDs	Uniprot identifier(s) of protein(s) contained in the protein group. They are sorted by number of identified peptides in descending order
Peptide counts (all)	Number of peptides associated with each protein in protein group, occuring in the order as the protein IDs occur in the 'Protein IDs' column. Here distinct peptide sequences are counted. Modified forms or different charges are counted as one peptide.
Peptide counts (razor+unique)	Number of razor and unique peptides associated with each protein in protein group, occuring in the order as the protein IDs occur in the 'Protein IDs' column. Here distinct peptide sequences are counted. Modified forms or different charges are counted as one peptide.
Peptide counts (unique)	Number of unique peptides associated with each protein in protein group, occuring in the order as the protein IDs occur in the 'Protein IDs' column. Here distinct peptide sequences are counted. Modified forms or different charges are counted as one peptide.
Fasta headers	Fasta headers(s) of protein(s) contained within the group.
Number of proteins	Number of proteins contained within the group. This corresponds to the number of entries in the colum 'Protein IDs'.
Peptides	The total number of peptide sequences associated with the protein group (i.e. for all the proteins in the group).
Razor + unique peptides	The total number of razor + unique peptides associated with the protein group (i.e. these peptides are shared with anotherprotein group).
Unique peptides	The total number of unique peptides associated with the protein group (i.e. these peptides are not shared with another protein group).
Sequence coverage ((%)	Percentage of the sequence that is covered by the identified peptides of the best protein sequence contained in the group
Unique+razor sequence coverage (%)	Percentage of the sequence that is covered by the identified unique and razor peptides of the best protein sequence contained in the group
Unique sequence coverage (%)	Percentage of the sequence that is covered by the identified unique peptides of the best protein sequence contained in the group
Mol. weight [kDa]	Molecular weight of the leading protein sequence contained in the protein group
Sequence length	The length of the leading protein sequence contained in the group
Sequence lengths	The length of all sequences of the proteins contained in the group
Q.value	ratio of reverse to forward protein groups
Score	Protein score which is derived from peptide posterior error probabilities
LFQ intensity R1_NS_Inj1	Protein intensity value calculated from the XICs of the peptidic isotopic clusters associated with the identified protein sequence in the sample, normalized across all samples	R1	0	Inj1	QECCF151016_11
LFQ intensity R1_NS_Inj2	Protein intensity value calculated from the XICs of the peptidic isotopic clusters associated with the identified protein sequence in the sample, normalized across all samples	R1	0	Inj2	QECCF151023_07
LFQ intensity R1_NS_Inj3	Protein intensity value calculated from the XICs of the peptidic isotopic clusters associated with the identified protein sequence in the sample, normalized across all samples	R1	0	Inj3	QECCF160117_03
LFQ intensity R1_S600_Inj1	Protein intensity value calculated from the XICs of the peptidic isotopic clusters associated with the identified protein sequence in the sample, normalized across all samples	R1	600	Inj1	QECCF151016_21
LFQ intensity R1_S600_Inj2	Protein intensity value calculated from the XICs of the peptidic isotopic clusters associated with the identified protein sequence in the sample, normalized across all samples	R1	600	Inj2	QECCF151023_17
LFQ intensity R1_S600_Inj3	Protein intensity value calculated from the XICs of the peptidic isotopic clusters associated with the identified protein sequence in the sample, normalized across all samples	R1	600	Inj3	QECCF160117_17
LFQ intensity R1_S300_Inj1	Protein intensity value calculated from the XICs of the peptidic isotopic clusters associated with the identified protein sequence in the sample, normalized across all samples	R1	300	Inj1	QECCF151016_19
LFQ intensity R1_S300_Inj2	Protein intensity value calculated from the XICs of the peptidic isotopic clusters associated with the identified protein sequence in the sample, normalized across all samples	R1	300	Inj2	QECCF151023_15
LFQ intensity R1_S300_Inj3	Protein intensity value calculated from the XICs of the peptidic isotopic clusters associated with the identified protein sequence in the sample, normalized across all samples	R1	300	Inj3	QECCF160117_15
LFQ intensity R1_S120_Inj1	Protein intensity value calculated from the XICs of the peptidic isotopic clusters associated with the identified protein sequence in the sample, normalized across all samples	R1	120	Inj1	QECCF151016_17
LFQ intensity R1_S120_Inj2	Protein intensity value calculated from the XICs of the peptidic isotopic clusters associated with the identified protein sequence in the sample, normalized across all samples	R1	120	Inj2	QECCF151023_13
LFQ intensity R1_S120_Inj3	Protein intensity value calculated from the XICs of the peptidic isotopic clusters associated with the identified protein sequence in the sample, normalized across all samples	R1	120	Inj3	QECCF160117_13
LFQ intensity R1_S30_Inj1	Protein intensity value calculated from the XICs of the peptidic isotopic clusters associated with the identified protein sequence in the sample, normalized across all samples	R1	30	Inj1	QECCF151016_15
LFQ intensity R1_S30_Inj2	Protein intensity value calculated from the XICs of the peptidic isotopic clusters associated with the identified protein sequence in the sample, normalized across all samples	R1	30	Inj2	QECCF151023_11
LFQ intensity R1_S30_Inj3	Protein intensity value calculated from the XICs of the peptidic isotopic clusters associated with the identified protein sequence in the sample, normalized across all samples	R1	30	Inj3	QECCF160117_07
LFQ intensity R1_S15_Inj1	Protein intensity value calculated from the XICs of the peptidic isotopic clusters associated with the identified protein sequence in the sample, normalized across all samples	R1	15	Inj1	QECCF151016_13
LFQ intensity R1_S15_Inj2	Protein intensity value calculated from the XICs of the peptidic isotopic clusters associated with the identified protein sequence in the sample, normalized across all samples	R1	15	Inj2	QECCF151023_09
LFQ intensity R1_S15_Inj3	Protein intensity value calculated from the XICs of the peptidic isotopic clusters associated with the identified protein sequence in the sample, normalized across all samples	R1	15	Inj3	QECCF160117_05
LFQ intensity R3_NS_Inj1	Protein intensity value calculated from the XICs of the peptidic isotopic clusters associated with the identified protein sequence in the sample, normalized across all samples	R3	0	Inj1	QECCF151016_27
LFQ intensity R3_NS_Inj2	Protein intensity value calculated from the XICs of the peptidic isotopic clusters associated with the identified protein sequence in the sample, normalized across all samples	R3	0	Inj2	QECCF151023_20
LFQ intensity R3_NS_Inj3	Protein intensity value calculated from the XICs of the peptidic isotopic clusters associated with the identified protein sequence in the sample, normalized across all samples	R3	0	Inj3	QECCF160121_04
LFQ intensity R3_S600_Inj1	Protein intensity value calculated from the XICs of the peptidic isotopic clusters associated with the identified protein sequence in the sample, normalized across all samples	R3	600	Inj1	QECCF151016_37
LFQ intensity R3_S600_Inj2	Protein intensity value calculated from the XICs of the peptidic isotopic clusters associated with the identified protein sequence in the sample, normalized across all samples	R3	600	Inj2	QECCF151023_30
LFQ intensity R3_S600_Inj3	Protein intensity value calculated from the XICs of the peptidic isotopic clusters associated with the identified protein sequence in the sample, normalized across all samples	R3	600	Inj3	QECCF160121_15
LFQ intensity R3_S300_Inj1	Protein intensity value calculated from the XICs of the peptidic isotopic clusters associated with the identified protein sequence in the sample, normalized across all samples	R3	300	Inj1	QECCF151016_35
LFQ intensity R3_S300_Inj2	Protein intensity value calculated from the XICs of the peptidic isotopic clusters associated with the identified protein sequence in the sample, normalized across all samples	R3	300	Inj2	QECCF151023_28
LFQ intensity R3_S300_Inj3	Protein intensity value calculated from the XICs of the peptidic isotopic clusters associated with the identified protein sequence in the sample, normalized across all samples	R3	300	Inj3	QECCF160121_12
LFQ intensity R3_S120_Inj1	Protein intensity value calculated from the XICs of the peptidic isotopic clusters associated with the identified protein sequence in the sample, normalized across all samples	R3	120	Inj1	QECCF151016_33
LFQ intensity R3_S120_Inj2	Protein intensity value calculated from the XICs of the peptidic isotopic clusters associated with the identified protein sequence in the sample, normalized across all samples	R3	120	Inj2	QECCF151023_26
LFQ intensity R3_S120_Inj3	Protein intensity value calculated from the XICs of the peptidic isotopic clusters associated with the identified protein sequence in the sample, normalized across all samples	R3	120	Inj3	QECCF160121_10
LFQ intensity R3_S30_Inj1	Protein intensity value calculated from the XICs of the peptidic isotopic clusters associated with the identified protein sequence in the sample, normalized across all samples	R3	30	Inj1	QECCF151016_31
LFQ intensity R3_S30_Inj2	Protein intensity value calculated from the XICs of the peptidic isotopic clusters associated with the identified protein sequence in the sample, normalized across all samples	R3	30	Inj2	QECCF151023_24
LFQ intensity R3_S30_Inj3	Protein intensity value calculated from the XICs of the peptidic isotopic clusters associated with the identified protein sequence in the sample, normalized across all samples	R3	30	Inj3	QECCF160121_08
LFQ intensity R3_S15_Inj1	Protein intensity value calculated from the XICs of the peptidic isotopic clusters associated with the identified protein sequence in the sample, normalized across all samples	R3	15	Inj1	QECCF151016_29
LFQ intensity R3_S15_Inj2	Protein intensity value calculated from the XICs of the peptidic isotopic clusters associated with the identified protein sequence in the sample, normalized across all samples	R3	15	Inj2	QECCF151023_22
LFQ intensity R3_S15_Inj3	Protein intensity value calculated from the XICs of the peptidic isotopic clusters associated with the identified protein sequence in the sample, normalized across all samples	R3	15	Inj3	QECCF160121_06
LFQ intensity R4_NS_Inj1	Protein intensity value calculated from the XICs of the peptidic isotopic clusters associated with the identified protein sequence in the sample, normalized across all samples	R4	0	Inj1	QECCF151016_40
LFQ intensity R4_NS_Inj2	Protein intensity value calculated from the XICs of the peptidic isotopic clusters associated with the identified protein sequence in the sample, normalized across all samples	R4	0	Inj2	QECCF151031_01
LFQ intensity R4_NS_Inj3	Protein intensity value calculated from the XICs of the peptidic isotopic clusters associated with the identified protein sequence in the sample, normalized across all samples	R4	0	Inj3	QECCF160121_18
LFQ intensity R4_S600_Inj1	Protein intensity value calculated from the XICs of the peptidic isotopic clusters associated with the identified protein sequence in the sample, normalized across all samples	R4	600	Inj1	QECCF151016_51
LFQ intensity R4_S600_Inj2	Protein intensity value calculated from the XICs of the peptidic isotopic clusters associated with the identified protein sequence in the sample, normalized across all samples	R4	600	Inj2	QECCF151031_11
LFQ intensity R4_S600_Inj3	Protein intensity value calculated from the XICs of the peptidic isotopic clusters associated with the identified protein sequence in the sample, normalized across all samples	R4	600	Inj3	QECCF160121_28
LFQ intensity R4_S300_Inj1	Protein intensity value calculated from the XICs of the peptidic isotopic clusters associated with the identified protein sequence in the sample, normalized across all samples	R4	300	Inj1	QECCF151016_49
LFQ intensity R4_S300_Inj2	Protein intensity value calculated from the XICs of the peptidic isotopic clusters associated with the identified protein sequence in the sample, normalized across all samples	R4	300	Inj2	QECCF151031_09
LFQ intensity R4_S300_Inj3	Protein intensity value calculated from the XICs of the peptidic isotopic clusters associated with the identified protein sequence in the sample, normalized across all samples	R4	300	Inj3	QECCF160121_26
LFQ intensity R4_S120_Inj1	Protein intensity value calculated from the XICs of the peptidic isotopic clusters associated with the identified protein sequence in the sample, normalized across all samples	R4	120	Inj1	QECCF151016_46
LFQ intensity R4_S120_Inj2	Protein intensity value calculated from the XICs of the peptidic isotopic clusters associated with the identified protein sequence in the sample, normalized across all samples	R4	120	Inj2	QECCF151031_07
LFQ intensity R4_S120_Inj3	Protein intensity value calculated from the XICs of the peptidic isotopic clusters associated with the identified protein sequence in the sample, normalized across all samples	R4	120	Inj3	QECCF160121_24
LFQ intensity R4_S30_Inj1	Protein intensity value calculated from the XICs of the peptidic isotopic clusters associated with the identified protein sequence in the sample, normalized across all samples	R4	30	Inj1	QECCF151016_44
LFQ intensity R4_S30_Inj2	Protein intensity value calculated from the XICs of the peptidic isotopic clusters associated with the identified protein sequence in the sample, normalized across all samples	R4	30	Inj2	QECCF151031_05
LFQ intensity R4_S30_Inj3	Protein intensity value calculated from the XICs of the peptidic isotopic clusters associated with the identified protein sequence in the sample, normalized across all samples	R4	30	Inj3	QECCF160121_22
LFQ intensity R4_S15_Inj1	Protein intensity value calculated from the XICs of the peptidic isotopic clusters associated with the identified protein sequence in the sample, normalized across all samples	R4	15	Inj1	QECCF151016_42
LFQ intensity R4_S15_Inj2	Protein intensity value calculated from the XICs of the peptidic isotopic clusters associated with the identified protein sequence in the sample, normalized across all samples	R4	15	Inj2	QECCF151031_03
LFQ intensity R4_S15_Inj3	Protein intensity value calculated from the XICs of the peptidic isotopic clusters associated with the identified protein sequence in the sample, normalized across all samples	R4	15	Inj3	QECCF160121_20
LFQ intensity R5_NS_Inj1	Protein intensity value calculated from the XICs of the peptidic isotopic clusters associated with the identified protein sequence in the sample, normalized across all samples	R5	0	Inj1	QECCF160113_01
LFQ intensity R5_NS_Inj2	Protein intensity value calculated from the XICs of the peptidic isotopic clusters associated with the identified protein sequence in the sample, normalized across all samples	R5	0	Inj2	QECCF160115_10
LFQ intensity R5_NS_Inj3	Protein intensity value calculated from the XICs of the peptidic isotopic clusters associated with the identified protein sequence in the sample, normalized across all samples	R5	0	Inj3	QECCF160119_01
LFQ intensity R5_S600_Inj1	Protein intensity value calculated from the XICs of the peptidic isotopic clusters associated with the identified protein sequence in the sample, normalized across all samples	R5	600	Inj1	QECCF160113_12
LFQ intensity R5_S600_Inj2	Protein intensity value calculated from the XICs of the peptidic isotopic clusters associated with the identified protein sequence in the sample, normalized across all samples	R5	600	Inj2	QECCF160115_21
LFQ intensity R5_S600_Inj3	Protein intensity value calculated from the XICs of the peptidic isotopic clusters associated with the identified protein sequence in the sample, normalized across all samples	R5	600	Inj3	QECCF160119_11
LFQ intensity R5_S300_Inj1	Protein intensity value calculated from the XICs of the peptidic isotopic clusters associated with the identified protein sequence in the sample, normalized across all samples	R5	300	Inj1	QECCF160113_10
LFQ intensity R5_S300_Inj2	Protein intensity value calculated from the XICs of the peptidic isotopic clusters associated with the identified protein sequence in the sample, normalized across all samples	R5	300	Inj2	QECCF160115_19
LFQ intensity R5_S300_Inj3	Protein intensity value calculated from the XICs of the peptidic isotopic clusters associated with the identified protein sequence in the sample, normalized across all samples	R5	300	Inj3	QECCF160119_09
LFQ intensity R5_S120_Inj1	Protein intensity value calculated from the XICs of the peptidic isotopic clusters associated with the identified protein sequence in the sample, normalized across all samples	R5	120	Inj1	QECCF160113_08
LFQ intensity R5_S120_Inj2	Protein intensity value calculated from the XICs of the peptidic isotopic clusters associated with the identified protein sequence in the sample, normalized across all samples	R5	120	Inj2	QECCF160115_17
LFQ intensity R5_S120_Inj3	Protein intensity value calculated from the XICs of the peptidic isotopic clusters associated with the identified protein sequence in the sample, normalized across all samples	R5	120	Inj3	QECCF160119_07
LFQ intensity R5_S30_Inj1	Protein intensity value calculated from the XICs of the peptidic isotopic clusters associated with the identified protein sequence in the sample, normalized across all samples	R5	30	Inj1	QECCF160113_06
LFQ intensity R5_S30_Inj2	Protein intensity value calculated from the XICs of the peptidic isotopic clusters associated with the identified protein sequence in the sample, normalized across all samples	R5	30	Inj2	QECCF160115_15
LFQ intensity R5_S30_Inj3	Protein intensity value calculated from the XICs of the peptidic isotopic clusters associated with the identified protein sequence in the sample, normalized across all samples	R5	30	Inj3	QECCF160119_05
LFQ intensity R5_S15_Inj1	Protein intensity value calculated from the XICs of the peptidic isotopic clusters associated with the identified protein sequence in the sample, normalized across all samples	R5	15	Inj1	QECCF160113_03
LFQ intensity R5_S15_Inj2	Protein intensity value calculated from the XICs of the peptidic isotopic clusters associated with the identified protein sequence in the sample, normalized across all samples	R5	15	Inj2	QECCF160115_12
LFQ intensity R5_S15_Inj3	Protein intensity value calculated from the XICs of the peptidic isotopic clusters associated with the identified protein sequence in the sample, normalized across all samples	R5	15	Inj3	QECCF160119_03
MS/MSCount R1_NS_Inj1	Total MS/MS spectral count for the identified protein sequence in the sample	R1	0	Inj1	QECCF151016_11
MS/MSCount R1_NS_Inj2	Total MS/MS spectral count for the identified protein sequence in the sample	R1	0	Inj2	QECCF151023_07
MS/MSCount R1_NS_Inj3	Total MS/MS spectral count for the identified protein sequence in the sample	R1	0	Inj3	QECCF160117_03
MS/MSCount R1_S600_Inj1	Total MS/MS spectral count for the identified protein sequence in the sample	R1	600	Inj1	QECCF151016_21
MS/MSCount R1_S600_Inj2	Total MS/MS spectral count for the identified protein sequence in the sample	R1	600	Inj2	QECCF151023_17
MS/MSCount R1_S600_Inj3	Total MS/MS spectral count for the identified protein sequence in the sample	R1	600	Inj3	QECCF160117_17
MS/MSCount R1_S300_Inj1	Total MS/MS spectral count for the identified protein sequence in the sample	R1	300	Inj1	QECCF151016_19
MS/MSCount R1_S300_Inj2	Total MS/MS spectral count for the identified protein sequence in the sample	R1	300	Inj2	QECCF151023_15
MS/MSCount R1_S300_Inj3	Total MS/MS spectral count for the identified protein sequence in the sample	R1	300	Inj3	QECCF160117_15
MS/MSCount R1_S120_Inj1	Total MS/MS spectral count for the identified protein sequence in the sample	R1	120	Inj1	QECCF151016_17
MS/MSCount R1_S120_Inj2	Total MS/MS spectral count for the identified protein sequence in the sample	R1	120	Inj2	QECCF151023_13
MS/MSCount R1_S120_Inj3	Total MS/MS spectral count for the identified protein sequence in the sample	R1	120	Inj3	QECCF160117_13
MS/MSCount R1_S30_Inj1	Total MS/MS spectral count for the identified protein sequence in the sample	R1	30	Inj1	QECCF151016_15
MS/MSCount R1_S30_Inj2	Total MS/MS spectral count for the identified protein sequence in the sample	R1	30	Inj2	QECCF151023_11
MS/MSCount R1_S30_Inj3	Total MS/MS spectral count for the identified protein sequence in the sample	R1	30	Inj3	QECCF160117_07
MS/MSCount R1_S15_Inj1	Total MS/MS spectral count for the identified protein sequence in the sample	R1	15	Inj1	QECCF151016_13
MS/MSCount R1_S15_Inj2	Total MS/MS spectral count for the identified protein sequence in the sample	R1	15	Inj2	QECCF151023_09
MS/MSCount R1_S15_Inj3	Total MS/MS spectral count for the identified protein sequence in the sample	R1	15	Inj3	QECCF160117_05
MS/MSCount R3_NS_Inj1	Total MS/MS spectral count for the identified protein sequence in the sample	R3	0	Inj1	QECCF151016_27
MS/MSCount R3_NS_Inj2	Total MS/MS spectral count for the identified protein sequence in the sample	R3	0	Inj2	QECCF151023_20
MS/MSCount R3_NS_Inj3	Total MS/MS spectral count for the identified protein sequence in the sample	R3	0	Inj3	QECCF160121_04
MS/MSCount R3_S600_Inj1	Total MS/MS spectral count for the identified protein sequence in the sample	R3	600	Inj1	QECCF151016_37
MS/MSCount R3_S600_Inj2	Total MS/MS spectral count for the identified protein sequence in the sample	R3	600	Inj2	QECCF151023_30
MS/MSCount R3_S600_Inj3	Total MS/MS spectral count for the identified protein sequence in the sample	R3	600	Inj3	QECCF160121_15
MS/MSCount R3_S300_Inj1	Total MS/MS spectral count for the identified protein sequence in the sample	R3	300	Inj1	QECCF151016_35
MS/MSCount R3_S300_Inj2	Total MS/MS spectral count for the identified protein sequence in the sample	R3	300	Inj2	QECCF151023_28
MS/MSCount R3_S300_Inj3	Total MS/MS spectral count for the identified protein sequence in the sample	R3	300	Inj3	QECCF160121_12
MS/MSCount R3_S120_Inj1	Total MS/MS spectral count for the identified protein sequence in the sample	R3	120	Inj1	QECCF151016_33
MS/MSCount R3_S120_Inj2	Total MS/MS spectral count for the identified protein sequence in the sample	R3	120	Inj2	QECCF151023_26
MS/MSCount R3_S120_Inj3	Total MS/MS spectral count for the identified protein sequence in the sample	R3	120	Inj3	QECCF160121_10
MS/MSCount R3_S30_Inj1	Total MS/MS spectral count for the identified protein sequence in the sample	R3	30	Inj1	QECCF151016_31
MS/MSCount R3_S30_Inj2	Total MS/MS spectral count for the identified protein sequence in the sample	R3	30	Inj2	QECCF151023_24
MS/MSCount R3_S30_Inj3	Total MS/MS spectral count for the identified protein sequence in the sample	R3	30	Inj3	QECCF160121_08
MS/MSCount R3_S15_Inj1	Total MS/MS spectral count for the identified protein sequence in the sample	R3	15	Inj1	QECCF151016_29
MS/MSCount R3_S15_Inj2	Total MS/MS spectral count for the identified protein sequence in the sample	R3	15	Inj2	QECCF151023_22
MS/MSCount R3_S15_Inj3	Total MS/MS spectral count for the identified protein sequence in the sample	R3	15	Inj3	QECCF160121_06
MS/MSCount R4_NS_Inj1	Total MS/MS spectral count for the identified protein sequence in the sample	R4	0	Inj1	QECCF151016_40
MS/MSCount R4_NS_Inj2	Total MS/MS spectral count for the identified protein sequence in the sample	R4	0	Inj2	QECCF151031_01
MS/MSCount R4_NS_Inj3	Total MS/MS spectral count for the identified protein sequence in the sample	R4	0	Inj3	QECCF160121_18
MS/MSCount R4_S600_Inj1	Total MS/MS spectral count for the identified protein sequence in the sample	R4	600	Inj1	QECCF151016_51
MS/MSCount R4_S600_Inj2	Total MS/MS spectral count for the identified protein sequence in the sample	R4	600	Inj2	QECCF151031_11
MS/MSCount R4_S600_Inj3	Total MS/MS spectral count for the identified protein sequence in the sample	R4	600	Inj3	QECCF160121_28
MS/MSCount R4_S300_Inj1	Total MS/MS spectral count for the identified protein sequence in the sample	R4	300	Inj1	QECCF151016_49
MS/MSCount R4_S300_Inj2	Total MS/MS spectral count for the identified protein sequence in the sample	R4	300	Inj2	QECCF151031_09
MS/MSCount R4_S300_Inj3	Total MS/MS spectral count for the identified protein sequence in the sample	R4	300	Inj3	QECCF160121_26
MS/MSCount R4_S120_Inj1	Total MS/MS spectral count for the identified protein sequence in the sample	R4	120	Inj1	QECCF151016_46
MS/MSCount R4_S120_Inj2	Total MS/MS spectral count for the identified protein sequence in the sample	R4	120	Inj2	QECCF151031_07
MS/MSCount R4_S120_Inj3	Total MS/MS spectral count for the identified protein sequence in the sample	R4	120	Inj3	QECCF160121_24
MS/MSCount R4_S30_Inj1	Total MS/MS spectral count for the identified protein sequence in the sample	R4	30	Inj1	QECCF151016_44
MS/MSCount R4_S30_Inj2	Total MS/MS spectral count for the identified protein sequence in the sample	R4	30	Inj2	QECCF151031_05
MS/MSCount R4_S30_Inj3	Total MS/MS spectral count for the identified protein sequence in the sample	R4	30	Inj3	QECCF160121_22
MS/MSCount R4_S15_Inj1	Total MS/MS spectral count for the identified protein sequence in the sample	R4	15	Inj1	QECCF151016_42
MS/MSCount R4_S15_Inj2	Total MS/MS spectral count for the identified protein sequence in the sample	R4	15	Inj2	QECCF151031_03
MS/MSCount R4_S15_Inj3	Total MS/MS spectral count for the identified protein sequence in the sample	R4	15	Inj3	QECCF160121_20
MS/MSCount R5_NS_Inj1	Total MS/MS spectral count for the identified protein sequence in the sample	R5	0	Inj1	QECCF160113_01
MS/MSCount R5_NS_Inj2	Total MS/MS spectral count for the identified protein sequence in the sample	R5	0	Inj2	QECCF160115_10
MS/MSCount R5_NS_Inj3	Total MS/MS spectral count for the identified protein sequence in the sample	R5	0	Inj3	QECCF160119_01
MS/MSCount R5_S600_Inj1	Total MS/MS spectral count for the identified protein sequence in the sample	R5	600	Inj1	QECCF160113_12
MS/MSCount R5_S600_Inj2	Total MS/MS spectral count for the identified protein sequence in the sample	R5	600	Inj2	QECCF160115_21
MS/MSCount R5_S600_Inj3	Total MS/MS spectral count for the identified protein sequence in the sample	R5	600	Inj3	QECCF160119_11
MS/MSCount R5_S300_Inj1	Total MS/MS spectral count for the identified protein sequence in the sample	R5	300	Inj1	QECCF160113_10
MS/MSCount R5_S300_Inj2	Total MS/MS spectral count for the identified protein sequence in the sample	R5	300	Inj2	QECCF160115_19
MS/MSCount R5_S300_Inj3	Total MS/MS spectral count for the identified protein sequence in the sample	R5	300	Inj3	QECCF160119_09
MS/MSCount R5_S120_Inj1	Total MS/MS spectral count for the identified protein sequence in the sample	R5	120	Inj1	QECCF160113_08
MS/MSCount R5_S120_Inj2	Total MS/MS spectral count for the identified protein sequence in the sample	R5	120	Inj2	QECCF160115_17
MS/MSCount R5_S120_Inj3	Total MS/MS spectral count for the identified protein sequence in the sample	R5	120	Inj3	QECCF160119_07
MS/MSCount R5_S30_Inj1	Total MS/MS spectral count for the identified protein sequence in the sample	R5	30	Inj1	QECCF160113_06
MS/MSCount R5_S30_Inj2	Total MS/MS spectral count for the identified protein sequence in the sample	R5	30	Inj2	QECCF160115_15
MS/MSCount R5_S30_Inj3	Total MS/MS spectral count for the identified protein sequence in the sample	R5	30	Inj3	QECCF160119_05
MS/MSCount R5_S15_Inj1	Total MS/MS spectral count for the identified protein sequence in the sample	R5	15	Inj1	QECCF160113_03
MS/MSCount R5_S15_Inj2	Total MS/MS spectral count for the identified protein sequence in the sample	R5	15	Inj2	QECCF160115_12
MS/MSCount R5_S15_Inj3	Total MS/MS spectral count for the identified protein sequence in the sample	R5	15	Inj3	QECCF160119_03
MS/MSCount	Total MS/MS spectral count for the identified protein sequence across all samples
Log2 LFQ Intensity R1_NS_Mean	Mean of the technical repeats (injections) corresponding to each condition (Log2 LFQ intensity)_missing values imputed	R1	0	Mean
Log2 LFQ Intensity R3_NS_Mean	Mean of the technical repeats (injections) corresponding to each condition (Log2 LFQ intensity)_missing values imputed	R3	0	Mean
Log2 LFQ Intensity R4_NS_Mean	Mean of the technical repeats (injections) corresponding to each condition (Log2 LFQ intensity)_missing values imputed	R4	0	Mean
Log2 LFQ Intensity R5_NS_Mean	Mean of the technical repeats (injections) corresponding to each condition (Log2 LFQ intensity)_missing values imputed	R5	0	Mean
Log2 LFQ Intensity R1_S15_Mean	Mean of the technical repeats (injections) corresponding to each condition (Log2 LFQ intensity)_missing values imputed	R1	15	Mean
Log2 LFQ Intensity R3_S15_Mean	Mean of the technical repeats (injections) corresponding to each condition (Log2 LFQ intensity)_missing values imputed	R3	15	Mean
Log2 LFQ Intensity R4_S15_Mean	Mean of the technical repeats (injections) corresponding to each condition (Log2 LFQ intensity)_missing values imputed	R4	15	Mean
Log2 LFQ Intensity R5_S15_Mean	Mean of the technical repeats (injections) corresponding to each condition (Log2 LFQ intensity)_missing values imputed	R5	15	Mean
Log2 LFQ Intensity R1_S30_Mean	Mean of the technical repeats (injections) corresponding to each condition (Log2 LFQ intensity)_missing values imputed	R1	30	Mean
Log2 LFQ Intensity R3_S30_Mean	Mean of the technical repeats (injections) corresponding to each condition (Log2 LFQ intensity)_missing values imputed	R3	30	Mean
Log2 LFQ Intensity R4_S30_Mean	Mean of the technical repeats (injections) corresponding to each condition (Log2 LFQ intensity)_missing values imputed	R4	30	Mean
Log2 LFQ Intensity R5_S30_Mean	Mean of the technical repeats (injections) corresponding to each condition (Log2 LFQ intensity)_missing values imputed	R5	30	Mean
Log2 LFQ Intensity R1_S120_Mean	Mean of the technical repeats (injections) corresponding to each condition (Log2 LFQ intensity)_missing values imputed	R1	120	Mean
Log2 LFQ Intensity R3_S120_Mean	Mean of the technical repeats (injections) corresponding to each condition (Log2 LFQ intensity)_missing values imputed	R3	120	Mean
Log2 LFQ Intensity R4_S120_Mean	Mean of the technical repeats (injections) corresponding to each condition (Log2 LFQ intensity)_missing values imputed	R4	120	Mean
Log2 LFQ Intensity R5_S120_Mean	Mean of the technical repeats (injections) corresponding to each condition (Log2 LFQ intensity)_missing values imputed	R5	120	Mean
Log2 LFQ Intensity R1_S300_Mean	Mean of the technical repeats (injections) corresponding to each condition (Log2 LFQ intensity)_missing values imputed	R1	300	Mean
Log2 LFQ Intensity R3_S300_Mean	Mean of the technical repeats (injections) corresponding to each condition (Log2 LFQ intensity)_missing values imputed	R3	300	Mean
Log2 LFQ Intensity R4_S300_Mean	Mean of the technical repeats (injections) corresponding to each condition (Log2 LFQ intensity)_missing values imputed	R4	300	Mean
Log2 LFQ Intensity R5_S300_Mean	Mean of the technical repeats (injections) corresponding to each condition (Log2 LFQ intensity)_missing values imputed	R5	300	Mean
Log2 LFQ Intensity R1_S600_Mean	Mean of the technical repeats (injections) corresponding to each condition (Log2 LFQ intensity)_missing values imputed	R1	600	Mean
Log2 LFQ Intensity R3_S600_Mean	Mean of the technical repeats (injections) corresponding to each condition (Log2 LFQ intensity)_missing values imputed	R3	600	Mean
Log2 LFQ Intensity R4_S600_Mean	Mean of the technical repeats (injections) corresponding to each condition (Log2 LFQ intensity)_missing values imputed	R4	600	Mean
Log2 LFQ Intensity R5_S600_Mean	Mean of the technical repeats (injections) corresponding to each condition (Log2 LFQ intensity)_missing values imputed	R5	600	Mean
pAnova	p-value of the anova
T120.T0	Corrected pTukey for each comparison of the anova
T15.T0	Corrected pTukey for each comparison of the anova
T30.T0	Corrected pTukey for each comparison of the anova
T300.T0	Corrected pTukey for each comparison of the anova
T600.T0	Corrected pTukey for each comparison of the anova
T15.T120	Corrected pTukey for each comparison of the anova
T30.T120	Corrected pTukey for each comparison of the anova
T300.T120	Corrected pTukey for each comparison of the anova
T600.T120	Corrected pTukey for each comparison of the anova
T30.T15	Corrected pTukey for each comparison of the anova
T300.T15	Corrected pTukey for each comparison of the anova
T600.T15	Corrected pTukey for each comparison of the anova
T300.T30	Corrected pTukey for each comparison of the anova
T600.T30	Corrected pTukey for each comparison of the anova
T600.T300	Corrected pTukey for each comparison of the anova
T15.T0.FC	Fold changes to unstimulated
T30.T0.FC	Fold changes to unstimulated
T120.T0.FC	Fold changes to unstimulated
T300.T0.FC	Fold changes to unstimulated
T600.T0.FC	Fold changes to unstimulated
T600.T120.FC	Other log2-transformed fold changes
T300.T15.FC	Other log2-transformed fold changes
T300.T30.FC	Other log2-transformed fold changes
T15.T120.FC	Other log2-transformed fold changes
T600.T15.FC	Other log2-transformed fold changes
T600.T300.FC	Other log2-transformed fold changes
T600.T30.FC	Other log2-transformed fold changes
T30.T120.FC	Other log2-transformed fold changes
T300.T120.FC	Other log2-transformed fold changes
T30.T15.FC	Other log2-transformed fold changes
Regulation	True if the protein passed the statistical criteria at least in 90% of the loops (missing values imputation)
FrequenceSignificance	Percentage of the 200 loops of missing value imputation for which the protein passed the statistical criteria (absolute fold change ≥ 1.75 associated to a Tukey corrected p-value ≤ 0.05 between two time points)
BestTimePoint	Pairwise comparison of time points where a maximal fold change was observed
BestFC	Maximal fold change value between two time points
BestpTuk	Minimal Tuket corrected p-value between two time points

## Sheet: proteome quant data
	Raw table from MaxQuant
Majority protein IDs	Protein IDs	Peptide counts (all)	Peptide counts (razor+unique)	Peptide counts (unique)	Fasta headers	Number of proteins	Peptides	Razor + unique peptides	Unique peptides	Sequence coverage ((%)	Unique+razor sequence coverage (%)	Unique sequence coverage (%)	Mol. weight [kDa]	Sequence length	Sequence lengths	Q.value	Score	LFQ intensity R1_NS_Inj1	LFQ intensity R1_NS_Inj2	LFQ intensity R1_NS_Inj3	LFQ intensity R1_S600_Inj1	LFQ intensity R1_S600_Inj2	LFQ intensity R1_S600_Inj3	LFQ intensity R1_S300_Inj1	LFQ intensity R1_S300_Inj2	LFQ intensity R1_S300_Inj3	LFQ intensity R1_S120_Inj1	LFQ intensity R1_S120_Inj2	LFQ intensity R1_S120_Inj3	LFQ intensity R1_S30_Inj1	LFQ intensity R1_S30_Inj2	LFQ intensity R1_S30_Inj3	LFQ intensity R1_S15_Inj1	LFQ intensity R1_S15_Inj2	LFQ intensity R1_S15_Inj3	LFQ intensity R3_NS_Inj1	LFQ intensity R3_NS_Inj2	LFQ intensity R3_NS_Inj3	LFQ intensity R3_S600_Inj1	LFQ intensity R3_S600_Inj2	LFQ intensity R3_S600_Inj3	LFQ intensity R3_S300_Inj1	LFQ intensity R3_S300_Inj2	LFQ intensity R3_S300_Inj3	LFQ intensity R3_S120_Inj1	LFQ intensity R3_S120_Inj2	LFQ intensity R3_S120_Inj3	LFQ intensity R3_S30_Inj1	LFQ intensity R3_S30_Inj2
sp|P01864|GCAB_MOUSE;sp|P01863|GCAA_MOUSE;sp|P01865|GCAM_MOUSE	sp|P01864|GCAB_MOUSE;sp|P01863|GCAA_MOUSE;sp|P01865|GCAM_MOUSE	3;2;2	3;2;2	3;2;2	>sp|P01864|GCAB_MOUSE Ig gamma-2A chain C region secreted form OS=Mus musculus PE=1 SV=1;>sp|P01863|GCAA_MOUSE Ig gamma-2A chain C region, A allele OS=Mus musculus GN=Ighg PE=1 SV=1;>sp|P01865|GCAM_MOUSE Ig gamma-2A chain C region, membrane-bound form OS=M	3	3	3	3	8.1	8.1	8.1	36.595	335	335;330;398	0	195.51	0	0	0	1079900000	943130000	810370000	1016600000	889540000	945830000	875760000	920640000	851390000	869020000	814120000	661620000	1003800000	925510000	1039800000	0	0	0	1465600000	1098300000	566600000	1456100000	1093600000	679470000	1665100000	1134000000	714470000	1496900000	1047200000
sp|Q8BGS7|CEPT1_MOUSE	sp|Q8BGS7|CEPT1_MOUSE	2	2	2	>sp|Q8BGS7|CEPT1_MOUSE Choline/ethanolaminephosphotransferase 1 OS=Mus musculus GN=Cept1 PE=2 SV=1	1	2	2	2	5.5	5.5	5.5	46.434	416	416	0.00059365	8.1483	11548000	0	931870	21847000	2642200	0	17360000	0	0	16456000	4407400	0	18220000	0	0	22792000	16801000	16712000	10183000	2051500	0	2994400	19107000	7220100	12182000	14726000	6964600	10917000	0	0	19372000	0
sp|Q9Z0L8|GGH_MOUSE	sp|Q9Z0L8|GGH_MOUSE	2	2	2	>sp|Q9Z0L8|GGH_MOUSE Gamma-glutamyl hydrolase OS=Mus musculus GN=Ggh PE=1 SV=2	1	2	2	2	9.8	9.8	9.8	35.469	317	317	0.0011176	5.5125	10532000	9212400	0	0	7226000	12019000	12780000	12669000	9512100	15019000	7521300	0	14101000	14540000	4718300	16349000	7590400	0	4803100	0	6178400	6409400	0	2755500	0	0	8747600	6303600	11042000	0	0	0
sp|P48024|EIF1_MOUSE	sp|P48024|EIF1_MOUSE	9	9	3	>sp|P48024|EIF1_MOUSE Eukaryotic translation initiation factor 1 OS=Mus musculus GN=Eif1 PE=3 SV=2	1	9	9	3	85.8	85.8	49.6	12.746	113	113	0	323.31	119980000	120190000	129600000	140510000	212350000	218450000	294480000	165700000	103880000	225630000	267950000	106100000	0	151280000	0	132570000	147740000	249830000	153220000	127910000	165860000	182750000	339800000	225290000	0	165110000	237300000	178540000	217550000	211710000	171690000	301280000
sp|Q03147|CDK7_MOUSE;sp|Q8BWQ5|DCLK3_MOUSE	sp|Q03147|CDK7_MOUSE;sp|Q8BWQ5|DCLK3_MOUSE	2;1	2;1	2;1	>sp|Q03147|CDK7_MOUSE Cyclin-dependent kinase 7 OS=Mus musculus GN=Cdk7 PE=2 SV=2;>sp|Q8BWQ5|DCLK3_MOUSE Serine/threonine-protein kinase DCLK3 OS=Mus musculus GN=Dclk3 PE=2 SV=2	2	2	2	2	5.8	5.8	5.8	38.968	346	346;790	0.0096511	2.5192	0	0	0	0	27238000	0	0	0	0	0	0	0	0	0	0	0	24892000	0	0	0	0	0	17500000	0	0	0	0	0	0	29836000	0	0
sp|Q99P72|RTN4_MOUSE	sp|Q99P72|RTN4_MOUSE	5	5	5	>sp|Q99P72|RTN4_MOUSE Reticulon-4 OS=Mus musculus GN=Rtn4 PE=1 SV=2	1	5	5	5	7.2	7.2	7.2	126.61	1162	1162	0	54.336	51755000	19909000	40535000	48168000	30444000	46373000	46302000	36311000	79754000	59213000	34742000	0	46772000	31501000	0	50233000	32781000	50214000	27694000	30613000	36733000	56705000	22717000	0	43315000	39029000	42044000	43466000	56325000	43845000	52136000	22621000
sp|Q8CBY8|DCTN4_MOUSE	sp|Q8CBY8|DCTN4_MOUSE	4	4	4	>sp|Q8CBY8|DCTN4_MOUSE Dynactin subunit 4 OS=Mus musculus GN=Dctn4 PE=1 SV=1	1	4	4	4	14.1	14.1	14.1	53.056	467	467	0	43.551	0	0	2027700	0	8392300	4951100	0	9882100	3254400	0	0	10037000	9986500	9154700	1748500	0	0	9234000	0	4467400	0	32583000	22313000	19313000	6980500	17400000	13007000	18191000	20296000	0	18533000	12720000
sp|P19182|IFRD1_MOUSE	sp|P19182|IFRD1_MOUSE	2	2	2	>sp|P19182|IFRD1_MOUSE Interferon-related developmental regulator 1 OS=Mus musculus GN=Ifrd1 PE=2 SV=2	1	2	2	2	6	6	6	49.935	449	449	0.0034139	3.73	1875900	3970500	1369000	4928000	7291300	1552700	4115100	8403200	1631400	5449800	5229400	2095200	4169600	4637000	0	5196100	7998400	2229700	2570100	3097300	3402600	3937200	4545500	3569800	6077200	4292300	3201700	5214800	5390400	2371100	5923100	5607100
sp|Q80X32|CE024_MOUSE	sp|Q80X32|CE024_MOUSE	2	2	2	>sp|Q80X32|CE024_MOUSE UPF0461 protein C5orf24 homolog OS=Mus musculus PE=2 SV=1	1	2	2	2	12.8	12.8	12.8	20.139	188	188	0.0074683	2.6136	6636700	4997800	182450	0	11094000	9058200	3887400	0	6970100	7384600	16063000	9137100	12511000	13814000	7582900	5210200	12033000	5753500	0	6010700	0	8988400	0	0	9647900	0	0	0	5176800	4547300	0	13574000
sp|A6H619|PHRF1_MOUSE	sp|A6H619|PHRF1_MOUSE	2	2	2	>sp|A6H619|PHRF1_MOUSE PHD and RING finger domain-containing protein 1 OS=Mus musculus GN=Phrf1 PE=2 SV=2	1	2	2	2	2.6	2.6	2.6	184.08	1682	1682	0.0026954	4.328	0	23493000	24017000	194270000	0	0	220130000	192300000	0	216920000	186630000	0	212270000	30561000	0	218860000	192010000	7052100	190780000	12989000	22531000	143670000	0	0	0	19440000	0	162870000	0	0	159060000	0
sp|Q70FJ1|AKAP9_MOUSE	sp|Q70FJ1|AKAP9_MOUSE	5	5	5	>sp|Q70FJ1|AKAP9_MOUSE A-kinase anchor protein 9 OS=Mus musculus GN=Akap9 PE=2 SV=2	1	5	5	5	2	2	2	435.87	3797	3797	0.00088626	7.8644	0	0	41121000	19870000	0	39415000	0	0	41937000	0	0	37212000	0	0	65673000	0	0	55906000	33466000	22933000	0	0	0	34221000	0	0	47206000	0	33345000	37760000	0	0
sp|Q8VHN8|SDOS_MOUSE	sp|Q8VHN8|SDOS_MOUSE	4	3	3	>sp|Q8VHN8|SDOS_MOUSE Protein syndesmos OS=Mus musculus GN=Nudt16l1 PE=1 SV=2	1	4	3	3	23.2	18	18	23.414	211	211	0.00032165	12.386	0	1873300	0	0	0	7303200	0	0	0	0	0	0	0	0	5153200	0	4047100	5724300	3251900	0	1522400	0	0	0	0	0	0	0	0	0	0	0
sp|Q14AX6|CDK12_MOUSE	sp|Q14AX6|CDK12_MOUSE	8	7	7	>sp|Q14AX6|CDK12_MOUSE Cyclin-dependent kinase 12 OS=Mus musculus GN=Cdk12 PE=1 SV=2	1	8	7	7	10.2	9.6	9.6	163.68	1484	1484	0	28.832	0	0	0	11055000	0	0	0	0	0	15292000	15401000	0	0	6260000	8970300	18274000	12982000	0	0	0	0	0	0	0	0	13599000	0	0	7961800	0	0	0
sp|Q5SX39|MYH4_MOUSE	sp|Q5SX39|MYH4_MOUSE	123	122	37	>sp|Q5SX39|MYH4_MOUSE Myosin-4 OS=Mus musculus GN=Myh4 PE=2 SV=1	1	123	122	37	55.2	54.8	19.8	222.86	1939	1939	0	323.31	387540000	409280000	286040000	407490000	341640000	301150000	274390000	294490000	288350000	355590000	298890000	318890000	378920000	384030000	267120000	373050000	331680000	289280000	1017800000	944820000	948110000	957020000	1074800000	790970000	782060000	610210000	657910000	965620000	768190000	712370000	892950000	851400000
sp|E9Q555|RN213_MOUSE	sp|E9Q555|RN213_MOUSE	7	7	7	>sp|E9Q555|RN213_MOUSE E3 ubiquitin-protein ligase RNF213 OS=Mus musculus GN=Rnf213 PE=2 SV=1	1	7	7	7	1.8	1.8	1.8	584.49	5150	5150	0.0024577	4.7167	54563000	0	0	55994000	0	44761000	55249000	0	74305000	58736000	0	0	0	0	24176000	42227000	0	36369000	11001000	0	63232000	0	54270000	27677000	44690000	60129000	0	46435000	57011000	60929000	48791000	60219000
sp|Q9QZE7|TSNAX_MOUSE	sp|Q9QZE7|TSNAX_MOUSE	7	7	7	>sp|Q9QZE7|TSNAX_MOUSE Translin-associated protein X OS=Mus musculus GN=Tsnax PE=1 SV=1	1	7	7	7	37.6	37.6	37.6	32.926	290	290	0	35.082	30278000	32544000	76442000	58831000	47988000	58899000	73601000	45421000	57772000	48084000	41504000	46884000	47170000	36327000	81526000	65688000	54181000	76747000	37151000	31178000	29566000	38471000	45891000	44814000	38384000	55120000	49014000	48495000	46563000	52827000	37082000	47334000
sp|P97494|GSH1_MOUSE	sp|P97494|GSH1_MOUSE	6	6	6	>sp|P97494|GSH1_MOUSE Glutamate--cysteine ligase catalytic subunit OS=Mus musculus GN=Gclc PE=2 SV=4	1	6	6	6	14.9	14.9	14.9	72.571	637	637	0.0011429	6.4374	4562800	13342000	10556000	0	0	0	0	4003600	0	5376700	12675000	0	0	0	2621800	0	0	14096000	8030300	10381000	10130000	6494200	8816400	0	8272100	6086900	7730900	0	0	51707000	0	0
sp|Q9WTI7|MYO1C_MOUSE	sp|Q9WTI7|MYO1C_MOUSE	8	8	8	>sp|Q9WTI7|MYO1C_MOUSE Unconventional myosin-Ic OS=Mus musculus GN=Myo1c PE=1 SV=2	1	8	8	8	9.3	9.3	9.3	121.94	1063	1063	0	22.596	0	11514000	0	13062000	10643000	8512900	16394000	13422000	10139000	8130200	0	8082000	12934000	6575200	9871800	0	0	11165000	0	0	0	0	8085600	0	0	0	8546600	13526000	9163000	7155500	9894600	10762000
sp|P55302|AMRP_MOUSE	sp|P55302|AMRP_MOUSE	8	8	8	>sp|P55302|AMRP_MOUSE Alpha-2-macroglobulin receptor-associated protein OS=Mus musculus GN=Lrpap1 PE=1 SV=1	1	8	8	8	24.2	24.2	24.2	42.215	360	360	0	20.286	19809000	21740000	33778000	24130000	35673000	69357000	17218000	22277000	55488000	20454000	7568200	49113000	30849000	27806000	32927000	16208000	24837000	37720000	16405000	27147000	21090000	0	21370000	44206000	0	29473000	50758000	24361000	34744000	31584000	16580000	19503000
sp|Q8K221|ARFP2_MOUSE	sp|Q8K221|ARFP2_MOUSE	2	2	2	>sp|Q8K221|ARFP2_MOUSE Arfaptin-2 OS=Mus musculus GN=Arfip2 PE=2 SV=2	1	2	2	2	9.1	9.1	9.1	37.772	341	341	0.0096273	2.4559	2080700	1889900	0	6528000	7035600	0	0	3082100	0	4003600	0	0	3285100	5653600	0	4726500	4757200	0	0	0	0	781550	0	0	0	0	0	0	0	0	0	0
sp|Q8VD62|CK068_MOUSE	sp|Q8VD62|CK068_MOUSE	3	3	3	>sp|Q8VD62|CK068_MOUSE UPF0696 protein C11orf68 homolog OS=Mus musculus GN=Bles03 PE=2 SV=1	1	3	3	3	12.7	12.7	12.7	27.539	251	251	0	21.055	9124500	7386300	7827000	13665000	14739000	11480000	17651000	12132000	12761000	10856000	12465000	9134700	11103000	12947000	8807300	11231000	13196000	11093000	2139200	0	0	11669000	4770000	0	9885600	8170000	0	10584000	5087800	0	10594000	5589000
sp|Q99LM2|CK5P3_MOUSE	sp|Q99LM2|CK5P3_MOUSE	4	4	4	>sp|Q99LM2|CK5P3_MOUSE CDK5 regulatory subunit-associated protein 3 OS=Mus musculus GN=Cdk5rap3 PE=1 SV=1	1	4	4	4	7.8	7.8	7.8	56.99	503	503	0	25.403	3031500	5155000	6254300	0	0	7458000	0	0	0	0	0	3433900	3246100	7869200	0	0	0	0	2345400	0	7489900	0	0	0	0	0	0	0	0	0	0	0
sp|P97304|RPAC2_MOUSE	sp|P97304|RPAC2_MOUSE	5	5	5	>sp|P97304|RPAC2_MOUSE DNA-directed RNA polymerases I and III subunit RPAC2 OS=Mus musculus GN=Polr1d PE=2 SV=1	1	5	5	5	37.6	37.6	37.6	15.072	133	133	0.001387	5.2481	14046000	6257200	7291600	5826700	8562400	5903200	12080000	8095400	9752000	0	9163100	8583800	0	8527100	6617200	7038800	11432000	7290400	0	6418300	62118000	0	6058000	96457000	0	7516700	112290000	0	0	5992200	8282100	0
sp|Q6PG04|CCD82_MOUSE	sp|Q6PG04|CCD82_MOUSE	2	2	2	>sp|Q6PG04|CCD82_MOUSE Coiled-coil domain-containing protein 82 OS=Mus musculus GN=Ccdc82 PE=2 SV=1	1	2	2	2	7.5	7.5	7.5	61.007	518	518	0	34.096	0	4444100	1389000	7676100	9235100	5398900	0	0	5429100	6743200	11705000	3585700	9133600	7440800	910500	9119800	7932400	0	4245200	0	0	0	7410200	0	0	0	0	0	4197800	0	0	10049000
sp|Q91YR1|TWF1_MOUSE	sp|Q91YR1|TWF1_MOUSE	7	7	7	>sp|Q91YR1|TWF1_MOUSE Twinfilin-1 OS=Mus musculus GN=Twf1 PE=1 SV=2	1	7	7	7	28.9	28.9	28.9	40.079	350	350	0	69.711	7111600	0	5975500	4632700	0	7288500	7596900	0	5223700	6453800	15719000	6718200	3847300	7258400	0	0	0	16269000	0	0	0	0	0	0	4988600	7744000	0	0	8811300	5110200	13698000	0
sp|P16627|HS71L_MOUSE	sp|P16627|HS71L_MOUSE	9	4	4	>sp|P16627|HS71L_MOUSE Heat shock 70 kDa protein 1-like OS=Mus musculus GN=Hspa1l PE=2 SV=4	1	9	4	4	16.5	9.2	9.2	70.636	641	641	0.00087719	7.4183	0	0	0	0	0	450190	0	0	339370	0	0	0	0	0	0	0	0	0	0	0	0	0	0	387930	0	0	0	0	0	0	0	0
sp|Q9CWW7|CXXC1_MOUSE	sp|Q9CWW7|CXXC1_MOUSE	7	7	7	>sp|Q9CWW7|CXXC1_MOUSE CXXC-type zinc finger protein 1 OS=Mus musculus GN=Cxxc1 PE=2 SV=1	1	7	7	7	14.1	14.1	14.1	76.166	660	660	0.0013873	5.2486	6543300	7932900	0	5045900	3972300	8733700	4428100	3349000	11758000	12517000	11665000	10465000	12646000	5203300	8145700	7673700	5854900	8068800	11858000	12513000	3798700	0	0	3093600	0	0	0	0	0	0	4040200	0
sp|Q7TPH6|MYCB2_MOUSE	sp|Q7TPH6|MYCB2_MOUSE	8	8	8	>sp|Q7TPH6|MYCB2_MOUSE E3 ubiquitin-protein ligase MYCBP2 OS=Mus musculus GN=Mycbp2 PE=1 SV=2	1	8	8	8	3	3	3	517.73	4711	4711	0	19.522	0	6671300	0	0	14998000	17531000	5803100	0	22148000	0	0	19327000	0	10198000	9971000	0	0	12400000	0	0	0	0	0	11378000	0	0	9250100	0	0	0	0	0
sp|O88668|CREG1_MOUSE	sp|O88668|CREG1_MOUSE	2	2	2	>sp|O88668|CREG1_MOUSE Protein CREG1 OS=Mus musculus GN=Creg1 PE=2 SV=1	1	2	2	2	9.5	9.5	9.5	24.452	220	220	0.0032034	4.0961	2651500	0	0	0	0	0	0	0	0	0	0	0	0	0	4783200	0	0	0	0	0	0	0	0	0	0	0	0	0	0	0	0	0
sp|Q9ES97|RTN3_MOUSE	sp|Q9ES97|RTN3_MOUSE	3	3	3	>sp|Q9ES97|RTN3_MOUSE Reticulon-3 OS=Mus musculus GN=Rtn3 PE=1 SV=2	1	3	3	3	7.1	7.1	7.1	103.88	964	964	0	79.222	0	4677700	0	0	0	8147800	0	0	0	0	0	0	0	0	18579000	15475000	0	0	0	0	0	0	0	0	0	0	0	0	0	0	0	0
sp|Q8CFK6|DEN1C_MOUSE	sp|Q8CFK6|DEN1C_MOUSE	3	3	3	>sp|Q8CFK6|DEN1C_MOUSE DENN domain-containing protein 1C OS=Mus musculus GN=Dennd1c PE=2 SV=1	1	3	3	3	5.2	5.2	5.2	86.688	786	786	0	42.143	11496000	14721000	14096000	15399000	0	23189000	17985000	0	20481000	0	22397000	0	27050000	25143000	11842000	16874000	22285000	0	0	0	0	0	21032000	15170000	0	24290000	18166000	27336000	20419000	17672000	0	11972000
sp|A2CG63|ARI4B_MOUSE	sp|A2CG63|ARI4B_MOUSE	3	3	3	>sp|A2CG63|ARI4B_MOUSE AT-rich interactive domain-containing protein 4B OS=Mus musculus GN=Arid4b PE=1 SV=1	1	3	3	3	2.1	2.1	2.1	147.64	1314	1314	0.0065524	2.8569	11478000	14065000	7067000	17383000	15597000	0	9841500	0	0	11100000	19277000	0	13819000	15468000	0	15612000	27231000	0	8664900	0	0	8016900	10825000	8172400	0	9078300	4500600	11942000	8141900	7579200	0	0
sp|Q9JHJ3|GLMP_MOUSE	sp|Q9JHJ3|GLMP_MOUSE	3	3	3	>sp|Q9JHJ3|GLMP_MOUSE Glycosylated lysosomal membrane protein OS=Mus musculus GN=Glmp PE=1 SV=1	1	3	3	3	10.9	10.9	10.9	43.803	404	404	0	48.823	0	13492000	7925600	16514000	17267000	0	20384000	16816000	14789000	0	20766000	15452000	0	20663000	0	14374000	18934000	19814000	12201000	8891200	13334000	15716000	81525000	21037000	11505000	25886000	14533000	19243000	17075000	16542000	12455000	15853000
sp|P97762|RP9_MOUSE	sp|P97762|RP9_MOUSE	2	2	2	>sp|P97762|RP9_MOUSE Retinitis pigmentosa 9 protein homolog OS=Mus musculus GN=rp9 PE=1 SV=1	1	2	2	2	21.6	21.6	21.6	25.261	213	213	0.0097919	2.3085	4426300	8004700	2959800	0	4015600	0	3812600	0	0	2055600	0	3091300	3646100	3236900	1573800	8112000	3794800	0	8111500	5022500	6515300	12139000	6495700	7195300	16456000	6659000	4878900	9651900	7203900	11275000	11324000	7394800
sp|Q8JZY2|COMDA_MOUSE	sp|Q8JZY2|COMDA_MOUSE	4	4	4	>sp|Q8JZY2|COMDA_MOUSE COMM domain-containing protein 10 OS=Mus musculus GN=Commd10 PE=2 SV=1	1	4	4	4	24.3	24.3	24.3	22.812	202	202	0.00032331	12.743	5565600	3154600	3347800	0	8558500	12045000	15583000	13417000	0	10777000	14228000	10122000	6446000	6861700	15922000	14866000	6749400	8000200	0	11857000	3992500	0	9391900	0	0	8224200	0	0	4453700	0	7156300	3198000
sp|Q8VHE6|DYH5_MOUSE	sp|Q8VHE6|DYH5_MOUSE	5	5	5	>sp|Q8VHE6|DYH5_MOUSE Dynein heavy chain 5, axonemal OS=Mus musculus GN=Dnah5 PE=2 SV=2	1	5	5	5	1.5	1.5	1.5	527.55	4621	4621	0.00030093	8.77	15973000	14100000	7998100	21343000	17001000	70479000	25628000	21781000	38273000	25461000	15367000	33748000	21170000	28024000	32338000	33099000	29779000	72094000	6117200	10458000	9018600	21736000	0	5825300	20460000	14372000	26390000	6852600	8392300	12924000	14080000	8133900
sp|P10417|BCL2_MOUSE	sp|P10417|BCL2_MOUSE	5	5	5	>sp|P10417|BCL2_MOUSE Apoptosis regulator Bcl-2 OS=Mus musculus GN=Bcl2 PE=1 SV=3	1	5	5	5	31.4	31.4	31.4	26.407	236	236	0	102.71	0	0	10570000	8708700	0	9746500	11911000	0	0	10316000	10140000	4416900	9614700	3797100	9152900	18904000	8915300	8838700	5349400	0	5344200	14131000	3264100	5291200	0	0	6950400	2472600	6326900	0	9298400	14531000
sp|Q91XA2|GOLM1_MOUSE	sp|Q91XA2|GOLM1_MOUSE	2	2	2	>sp|Q91XA2|GOLM1_MOUSE Golgi membrane protein 1 OS=Mus musculus GN=Golm1 PE=1 SV=2	1	2	2	2	9.7	9.7	9.7	44.326	393	393	0.00030798	9.8821	9588300	11638000	8489100	10625000	13154000	7702800	15250000	13549000	8561200	13522000	15485000	10566000	0	8875200	4490600	11856000	0	8804900	0	0	0	11149000	0	0	20768000	20507000	0	0	12510000	0	7285900	0
sp|P61211|ARL1_MOUSE	sp|P61211|ARL1_MOUSE	2	2	2	>sp|P61211|ARL1_MOUSE ADP-ribosylation factor-like protein 1 OS=Mus musculus GN=Arl1 PE=2 SV=1	1	2	2	2	10.5	10.5	10.5	20.411	181	181	0.00032971	13.826	5877300	8945400	0	8185000	0	10957000	11236000	10332000	0	7913200	0	0	0	0	19937000	9307700	0	0	0	0	0	0	0	0	0	0	5711500	0	0	0	8691300	0
sp|Q9D6L8|PPIL3_MOUSE	sp|Q9D6L8|PPIL3_MOUSE	8	8	8	>sp|Q9D6L8|PPIL3_MOUSE Peptidyl-prolyl cis-trans isomerase-like 3 OS=Mus musculus GN=Ppil3 PE=2 SV=1	1	8	8	8	56.5	56.5	56.5	18.127	161	161	0	97.057	28569000	21983000	40852000	31700000	30490000	34056000	38827000	37053000	37656000	34814000	33287000	30105000	31075000	33303000	69410000	37183000	32372000	70126000	33733000	27626000	31363000	37421000	42566000	65534000	33908000	25929000	36022000	37437000	36936000	54348000	27388000	41501000
sp|Q925E7|2ABD_MOUSE;sp|Q6ZWR4|2ABB_MOUSE	sp|Q925E7|2ABD_MOUSE;sp|Q6ZWR4|2ABB_MOUSE	6;4	2;2	2;2	>sp|Q925E7|2ABD_MOUSE Serine/threonine-protein phosphatase 2A 55 kDa regulatory subunit B delta isoform OS=Mus musculus GN=Ppp2r2d PE=2 SV=1;>sp|Q6ZWR4|2ABB_MOUSE Serine/threonine-protein phosphatase 2A 55 kDa regulatory subunit B beta isoform OS=Mus muscu	2	6	2	2	15	3.3	3.3	51.957	453	453;443	0.0034148	3.7317	0	0	2520500	0	0	3608900	0	0	3885000	0	0	0	0	0	388820	0	0	0	0	0	0	0	3769500	0	0	0	0	0	5170700	0	0	0
sp|Q9WTJ4|FIZ1_MOUSE	sp|Q9WTJ4|FIZ1_MOUSE	2	2	2	>sp|Q9WTJ4|FIZ1_MOUSE Flt3-interacting zinc finger protein 1 OS=Mus musculus GN=Fiz1 PE=1 SV=1	1	2	2	2	9.2	9.2	9.2	52.685	500	500	0	28.267	0	0	8641000	0	0	0	0	0	0	0	0	6494200	0	0	37827000	0	0	20520000	0	0	23730000	46424000	9791100	22423000	0	39162000	27349000	44945000	56057000	26603000	0	36366000
sp|Q9Z0E0|NCDN_MOUSE	sp|Q9Z0E0|NCDN_MOUSE	3	3	3	>sp|Q9Z0E0|NCDN_MOUSE Neurochondrin OS=Mus musculus GN=Ncdn PE=1 SV=1	1	3	3	3	5.5	5.5	5.5	78.894	729	729	0.0011214	5.6117	0	0	5673300	0	0	7438800	0	0	6151300	0	0	10851000	0	0	5367400	0	0	0	0	0	0	0	0	0	0	0	0	0	0	0	0	0
sp|Q9JHQ5|LZTL1_MOUSE	sp|Q9JHQ5|LZTL1_MOUSE	8	8	8	>sp|Q9JHQ5|LZTL1_MOUSE Leucine zipper transcription factor-like protein 1 OS=Mus musculus GN=Lztfl1 PE=1 SV=1	1	8	8	8	34.4	34.4	34.4	34.773	299	299	0	76.797	20640000	24434000	12069000	25751000	24806000	13086000	20497000	21092000	15251000	21260000	23010000	14452000	14699000	18444000	25682000	25874000	30776000	15269000	10224000	6436200	11460000	18823000	0	0	12360000	14832000	0	33176000	0	16348000	21735000	0
sp|Q6P4S6|SIK3_MOUSE	sp|Q6P4S6|SIK3_MOUSE	5	5	5	>sp|Q6P4S6|SIK3_MOUSE Serine/threonine-protein kinase SIK3 OS=Mus musculus GN=Sik3 PE=1 SV=3	1	5	5	5	5.6	5.6	5.6	145.78	1311	1311	0	17.582	7888000	8350200	0	10507000	7437100	7903400	0	0	12501000	0	7761400	13718000	7541300	7053000	6833000	8379100	0	10055000	6795800	0	0	0	15642000	10756000	0	10380000	2709300	10798000	16533000	0	5906800	12968000
sp|P48377|RFX1_MOUSE	sp|P48377|RFX1_MOUSE	5	5	5	>sp|P48377|RFX1_MOUSE MHC class II regulatory factor RFX1 OS=Mus musculus GN=Rfx1 PE=2 SV=2	1	5	5	5	8.4	8.4	8.4	103.71	963	963	0	27.432	16234000	7772100	5978300	0	6078900	13274000	18152000	0	15231000	10965000	7730800	13570000	14983000	0	11521000	21612000	9757700	12886000	8768500	8610400	5676400	12326000	15420000	11321000	10310000	0	7245200	18111000	0	0	0	0
sp|P12367|KAP2_MOUSE	sp|P12367|KAP2_MOUSE;sp|P31324|KAP3_MOUSE	5;2	5;2	5;2	>sp|P12367|KAP2_MOUSE cAMP-dependent protein kinase type II-alpha regulatory subunit OS=Mus musculus GN=Prkar2a PE=1 SV=2	2	5	5	5	18.5	18.5	18.5	45.389	401	401;416	0	27.452	8295900	5422400	5938100	0	0	0	0	0	5373100	0	0	0	0	0	9532900	0	6322200	7569700	6910700	0	0	0	0	0	0	0	6657400	0	0	0	0	0
sp|Q9D757|DAPL1_MOUSE	sp|Q9D757|DAPL1_MOUSE	4	4	4	>sp|Q9D757|DAPL1_MOUSE Death-associated protein-like 1 OS=Mus musculus GN=Dapl1 PE=1 SV=1	1	4	4	4	57	57	57	11.813	107	107	0	30.247	42092000	27303000	28592000	0	24485000	25196000	45884000	23089000	0	39519000	28140000	0	24492000	29915000	63753000	48824000	28068000	20647000	49339000	21367000	24516000	30170000	25895000	0	17420000	50142000	25578000	19829000	50583000	15622000	11740000	45404000
sp|Q91YE3|EGLN1_MOUSE	sp|Q91YE3|EGLN1_MOUSE	5	5	5	>sp|Q91YE3|EGLN1_MOUSE Egl nine homolog 1 OS=Mus musculus GN=Egln1 PE=2 SV=2	1	5	5	5	15.5	15.5	15.5	43.11	400	400	0.00087285	7.2826	8650900	6517600	2884700	0	16485000	0	0	15317000	0	10003000	17258000	0	14362000	15850000	0	15969000	17715000	0	11213000	0	5179300	0	0	3877800	10746000	5482400	6641400	9337200	9667700	5926500	9245400	7864200
sp|Q8BHN5|RBM45_MOUSE	sp|Q8BHN5|RBM45_MOUSE	2	2	2	>sp|Q8BHN5|RBM45_MOUSE RNA-binding protein 45 OS=Mus musculus GN=Rbm45 PE=2 SV=1	1	2	2	2	5.7	5.7	5.7	53.324	476	476	0.0031873	4.0047	0	0	1635600	5484300	8442500	0	0	8595700	2457000	0	5888400	2728700	0	6399600	1629800	0	6021700	2153100	0	0	0	0	7539300	7376900	8375700	5714800	4507000	9902200	5550400	4068600	0	0
sp|Q9DBF1|AL7A1_MOUSE	sp|Q9DBF1|AL7A1_MOUSE	4	4	4	>sp|Q9DBF1|AL7A1_MOUSE Alpha-aminoadipic semialdehyde dehydrogenase OS=Mus musculus GN=Aldh7a1 PE=1 SV=4	1	4	4	4	13.5	13.5	13.5	58.861	539	539	0.0011186	5.5369	4148900	5493400	0	6209200	6738600	0	0	0	0	10169000	6719100	0	7190900	7280200	0	0	6054400	0	2263600	0	0	6999600	0	0	4153000	0	0	0	0	0	0	0
sp|Q80UU1|ANKZ1_MOUSE	sp|Q80UU1|ANKZ1_MOUSE	6	6	6	>sp|Q80UU1|ANKZ1_MOUSE Ankyrin repeat and zinc finger domain-containing protein 1 OS=Mus musculus GN=Ankzf1 PE=2 SV=2	1	6	6	6	10	10	10	82.975	748	748	0.0026882	4.2476	0	1919800	0	0	3513200	4562400	0	9192600	0	0	0	6820500	0	0	0	0	0	0	0	0	0	0	0	0	0	0	0	6478900	0	0	0	0
sp|Q8VDI7|UBAC1_MOUSE	sp|Q8VDI7|UBAC1_MOUSE	2	2	2	>sp|Q8VDI7|UBAC1_MOUSE Ubiquitin-associated domain-containing protein 1 OS=Mus musculus GN=Ubac1 PE=2 SV=2	1	2	2	2	7.1	7.1	7.1	45.53	409	409	0.0032009	4.0863	4852600	4100900	1255300	4983600	6780300	1858300	3073400	5517500	1236100	6356600	6100500	2107800	4190200	4394400	899550	7875600	7906700	1414200	4198600	3369800	3301000	4858200	3748500	3642300	6072800	4245900	2653900	4078500	3427300	2160100	4122600	3522300
sp|Q99LN9|DOHH_MOUSE	sp|Q99LN9|DOHH_MOUSE	6	6	6	>sp|Q99LN9|DOHH_MOUSE Deoxyhypusine hydroxylase OS=Mus musculus GN=Dohh PE=2 SV=2	1	6	6	6	29.5	29.5	29.5	32.905	302	302	0.0003358	15.25	0	7018400	11432000	15574000	0	13702000	0	16238000	10793000	0	9221400	17745000	0	0	0	9346000	0	10356000	6314700	0	0	22810000	10941000	19290000	0	25955000	14214000	16582000	0	0	11008000	0
sp|Q8VEJ4|NLE1_MOUSE	sp|Q8VEJ4|NLE1_MOUSE	6	6	6	>sp|Q8VEJ4|NLE1_MOUSE Notchless protein homolog 1 OS=Mus musculus GN=Nle1 PE=1 SV=4	1	6	6	6	23.1	23.1	23.1	53.133	485	485	0	78.545	19346000	14309000	18745000	17699000	15258000	0	29240000	25844000	0	17859000	17572000	22372000	16123000	22589000	19924000	23199000	24617000	29709000	12087000	18559000	19329000	21520000	6756600	39900000	15446000	19794000	25488000	13178000	13094000	20833000	0	19709000
sp|Q9D3E6|STAG1_MOUSE	sp|Q9D3E6|STAG1_MOUSE	5	3	3	>sp|Q9D3E6|STAG1_MOUSE Cohesin subunit SA-1 OS=Mus musculus GN=Stag1 PE=2 SV=3	1	5	3	3	6	4.1	4.1	144.44	1258	1258	0	53.018	11322000	11596000	0	16093000	15348000	0	20002000	6631400	0	17679000	15668000	0	20606000	16915000	0	15986000	22031000	0	0	11532000	0	20249000	8122100	0	21090000	8229300	0	15617000	13830000	0	16191000	11605000
sp|Q3UIA2|RHG17_MOUSE	sp|Q3UIA2|RHG17_MOUSE	4	4	4	>sp|Q3UIA2|RHG17_MOUSE Rho GTPase-activating protein 17 OS=Mus musculus GN=Arhgap17 PE=2 SV=1	1	4	4	4	7.7	7.7	7.7	92.201	846	846	0	40.752	18317000	19939000	14146000	14681000	17196000	0	0	21354000	0	14344000	12835000	0	0	19997000	16448000	12702000	15622000	27676000	26019000	15302000	15085000	35786000	85885000	0	31848000	20812000	0	24212000	22280000	23175000	22519000	25368000
sp|Q3TAA7|S11IP_MOUSE	sp|Q3TAA7|S11IP_MOUSE	3	3	3	>sp|Q3TAA7|S11IP_MOUSE Serine/threonine-protein kinase 11-interacting protein OS=Mus musculus GN=Stk11ip PE=1 SV=1	1	3	3	3	4.1	4.1	4.1	118	1072	1072	0.0067652	2.7127	0	0	7178100	0	8232000	7959400	0	0	10435000	6905300	0	6136100	0	4830400	7465300	6799600	0	6525100	8750100	0	1738700	0	0	7028100	12690000	5170500	6759100	5230300	8194800	0	9185500	6010500
sp|Q8BGS0|MAK16_MOUSE	sp|Q8BGS0|MAK16_MOUSE	8	8	8	>sp|Q8BGS0|MAK16_MOUSE Protein MAK16 homolog OS=Mus musculus GN=Mak16 PE=1 SV=1	1	8	8	8	31.8	31.8	31.8	35.185	296	296	0	135.68	18363000	10778000	29907000	28162000	25702000	26308000	21973000	24847000	36741000	23541000	25188000	30118000	32843000	27312000	24900000	23801000	23396000	43406000	19841000	21878000	28918000	36780000	31728000	44751000	38289000	24519000	28290000	32240000	26447000	33672000	33451000	20488000
sp|O35671|ITBP1_MOUSE	sp|O35671|ITBP1_MOUSE	3	3	3	>sp|O35671|ITBP1_MOUSE Integrin beta-1-binding protein 1 OS=Mus musculus GN=Itgb1bp1 PE=1 SV=1	1	3	3	3	15.5	15.5	15.5	21.644	200	200	0	30.988	0	0	0	0	0	0	0	0	13742000	0	0	0	0	0	0	0	0	0	0	0	0	0	34283000	26114000	0	3835400	27181000	0	0	29001000	0	0
sp|Q7TQK5|CCD93_MOUSE	sp|Q7TQK5|CCD93_MOUSE	4	4	4	>sp|Q7TQK5|CCD93_MOUSE Coiled-coil domain-containing protein 93 OS=Mus musculus GN=Ccdc93 PE=2 SV=1	1	4	4	4	7.9	7.9	7.9	72.602	629	629	0.0077114	2.5981	0	11644000	0	0	10278000	17845000	10736000	0	19192000	0	13766000	24256000	0	8468000	0	0	16141000	0	0	0	10665000	12884000	0	0	19361000	13413000	21385000	9336700	9737000	8072200	4662100	9411700
sp|O54774|AP3D1_MOUSE	sp|O54774|AP3D1_MOUSE	4	4	4	>sp|O54774|AP3D1_MOUSE AP-3 complex subunit delta-1 OS=Mus musculus GN=Ap3d1 PE=1 SV=1	1	4	4	4	4.8	4.8	4.8	135.08	1199	1199	0.00031807	11.702	0	0	0	20919000	0	12618000	12972000	0	0	0	0	0	0	0	15820000	0	20686000	10996000	13659000	0	11460000	22401000	26609000	14578000	0	20262000	11175000	22326000	23844000	10762000	0	12636000
sp|Q9Z0M5|LICH_MOUSE	sp|Q9Z0M5|LICH_MOUSE	3	3	3	>sp|Q9Z0M5|LICH_MOUSE Lysosomal acid lipase/cholesteryl ester hydrolase OS=Mus musculus GN=Lipa PE=2 SV=2	1	3	3	3	9.1	9.1	9.1	45.325	397	397	0.00087566	7.4	12795000	18174000	20047000	15610000	21412000	26482000	16998000	16082000	23812000	14814000	27815000	25987000	23078000	24331000	36935000	18469000	0	0	11466000	16363000	0	18478000	16287000	0	13274000	21180000	10201000	18820000	23650000	16688000	12029000	20365000
sp|Q9DB29|IAH1_MOUSE	sp|Q9DB29|IAH1_MOUSE	5	5	5	>sp|Q9DB29|IAH1_MOUSE Isoamyl acetate-hydrolyzing esterase 1 homolog OS=Mus musculus GN=Iah1 PE=1 SV=1	1	5	5	5	43	43	43	27.974	249	249	0	37.214	41717000	24902000	36053000	45551000	30803000	50354000	66285000	34757000	47715000	48880000	29794000	36204000	54877000	31096000	51564000	47978000	32551000	57990000	20373000	5360500	0	29362000	14159000	27248000	39917000	22405000	0	37074000	22245000	0	37890000	20171000
sp|Q8R3Y8|I2BP1_MOUSE	sp|Q8R3Y8|I2BP1_MOUSE	10	9	9	>sp|Q8R3Y8|I2BP1_MOUSE Interferon regulatory factor 2-binding protein 1 OS=Mus musculus GN=Irf2bp1 PE=1 SV=2	1	10	9	9	27.7	26.5	26.5	61.75	584	584	0.00031153	10.51	19142000	17181000	11110000	30942000	13571000	0	18137000	13865000	11426000	22050000	15877000	28222000	24321000	13888000	7737700	27596000	24910000	0	25825000	20695000	10447000	20144000	14586000	13564000	25093000	12668000	13404000	33077000	13660000	18235000	18799000	15855000
sp|Q61102|ABCB7_MOUSE	sp|Q61102|ABCB7_MOUSE	5	5	5	>sp|Q61102|ABCB7_MOUSE ATP-binding cassette sub-family B member 7, mitochondrial OS=Mus musculus GN=Abcb7 PE=1 SV=3	1	5	5	5	8.9	8.9	8.9	82.58	752	752	0.0011403	6.2656	0	0	0	5340700	0	2699800	0	0	0	0	0	0	0	0	7129700	0	0	0	0	0	0	0	0	0	0	0	0	0	0	12081000	0	13645000
sp|O70311|NMT2_MOUSE	sp|O70311|NMT2_MOUSE	4	4	4	>sp|O70311|NMT2_MOUSE Glycylpeptide N-tetradecanoyltransferase 2 OS=Mus musculus GN=Nmt2 PE=2 SV=1	1	4	4	4	10.8	10.8	10.8	60.484	529	529	0.00088705	7.8759	6169400	0	1652000	0	0	20889000	0	8406400	14500000	4745700	0	22279000	12411000	6352500	5217100	0	8272200	10424000	7272000	10664000	0	0	3658900	0	0	5549300	0	4022100	6759500	15254000	0	0
sp|Q61644|PACN1_MOUSE	sp|Q61644|PACN1_MOUSE	4	4	4	>sp|Q61644|PACN1_MOUSE Protein kinase C and casein kinase substrate in neurons protein 1 OS=Mus musculus GN=Pacsin1 PE=1 SV=1	1	4	4	4	8.4	8.4	8.4	50.575	441	441	0.0060729	2.9417	6393800	4133400	0	5328000	0	0	0	0	4902600	5247300	0	0	0	0	0	4920600	5164300	0	12267000	4943100	12088000	0	3714800	0	6053500	0	0	5496900	0	0	11506000	6866900
sp|Q8R059|GALE_MOUSE	sp|Q8R059|GALE_MOUSE	3	3	3	>sp|Q8R059|GALE_MOUSE UDP-glucose 4-epimerase OS=Mus musculus GN=Gale PE=2 SV=1	1	3	3	3	13.3	13.3	13.3	38.224	347	347	0.00088054	7.5836	1359300	5633700	5334400	2378100	4607100	5524100	0	0	3523100	0	0	3727500	0	0	8950700	0	0	5731100	0	1944800	956670	0	0	0	0	0	0	0	0	0	0	2624300
sp|Q9DBB5|IF4E3_MOUSE	sp|Q9DBB5|IF4E3_MOUSE	4	4	4	>sp|Q9DBB5|IF4E3_MOUSE Eukaryotic translation initiation factor 4E type 3 OS=Mus musculus GN=Eif4e3 PE=1 SV=1	1	4	4	4	29	29	29	22.836	207	207	0.00032373	12.781	10368000	2975000	17735000	0	0	17523000	0	0	44723000	25640000	35996000	28173000	19635000	12740000	16242000	13224000	0	15434000	11060000	8204800	12814000	8808100	0	5992500	10637000	22899000	7107100	0	0	10829000	15348000	11075000
sp|Q8VC65|NRM_MOUSE	sp|Q8VC65|NRM_MOUSE	2	2	2	>sp|Q8VC65|NRM_MOUSE Nurim OS=Mus musculus GN=Nrm PE=2 SV=1	1	2	2	2	13	13	13	29.435	262	262	0.0003034	9.2906	6320700	5211000	5399500	13400000	6644800	0	10945000	6377700	0	13092000	0	0	15183000	11548000	15248000	0	7188400	7131700	4894900	4700600	0	2952700	9015600	0	6798400	0	6830300	0	0	0	4041200	4318100
sp|Q8R5F3|OARD1_MOUSE	sp|Q8R5F3|OARD1_MOUSE	2	2	2	>sp|Q8R5F3|OARD1_MOUSE O-acetyl-ADP-ribose deacetylase 1 OS=Mus musculus GN=Oard1 PE=2 SV=2	1	2	2	2	16.4	16.4	16.4	17.107	152	152	0.0048893	3.2732	8370700	3250300	10093000	15380000	28651000	5595700	12462000	0	13248000	14046000	0	8461200	15074000	7131300	7909300	12113000	15889000	10873000	8759500	6413800	6760300	13700000	0	6393800	0	0	0	3211400	0	10254000	10673000	0
sp|O09000|NCOA3_MOUSE	sp|O09000|NCOA3_MOUSE	16	16	16	>sp|O09000|NCOA3_MOUSE Nuclear receptor coactivator 3 OS=Mus musculus GN=Ncoa3 PE=1 SV=2	1	16	16	16	17.5	17.5	17.5	151.57	1398	1398	0	102.15	14750000	18454000	10005000	23022000	29845000	18048000	16361000	32952000	26358000	19735000	36681000	23120000	21891000	35292000	11157000	22060000	17690000	20381000	23738000	19570000	0	25337000	21296000	0	45707000	20251000	15868000	16262000	18800000	16140000	29395000	18593000
sp|P23949|TISD_MOUSE	sp|P23949|TISD_MOUSE	2	2	2	>sp|P23949|TISD_MOUSE Zinc finger protein 36, C3H1 type-like 2 OS=Mus musculus GN=Zfp36l2 PE=1 SV=2	1	2	2	2	7.2	7.2	7.2	50.069	484	484	0	16.09	8271900	0	704160	3948100	0	3842200	0	0	3870900	11644000	0	0	2978700	0	0	8259200	0	0	6062100	4820000	0	0	0	0	3763600	5063700	7984400	5587600	4516100	0	4770800	0
sp|Q9CQQ4|GEMI2_MOUSE	sp|Q9CQQ4|GEMI2_MOUSE	3	3	3	>sp|Q9CQQ4|GEMI2_MOUSE Gem-associated protein 2 OS=Mus musculus GN=Gemin2 PE=2 SV=1	1	3	3	3	17.5	17.5	17.5	30.44	269	269	0.0060698	2.9318	0	0	0	0	0	0	0	0	0	0	0	0	0	0	0	0	13370000	0	0	12425000	0	0	31157000	0	12013000	15091000	0	0	12612000	0	0	30075000
sp|Q8BJ90|ZN771_MOUSE	sp|Q8BJ90|ZN771_MOUSE	5	5	5	>sp|Q8BJ90|ZN771_MOUSE Zinc finger protein 771 OS=Mus musculus GN=Znf771 PE=2 SV=1	1	5	5	5	23.7	23.7	23.7	35.767	317	317	0.00059791	8.4314	0	3636300	2593300	4281100	6849700	6703200	2025400	4553700	4963300	2446400	4814200	6863100	4040900	5747100	1396400	4853700	0	3294100	15746000	8939500	0	11543000	25493000	28515000	19037000	19426000	10112000	22310000	30338000	13030000	25624000	19127000
sp|Q99LT0|DPY30_MOUSE	sp|Q99LT0|DPY30_MOUSE	5	5	5	>sp|Q99LT0|DPY30_MOUSE Protein dpy-30 homolog OS=Mus musculus GN=Dpy30 PE=1 SV=1	1	5	5	5	54.5	54.5	54.5	11.213	99	99	0	323.31	65762000	125010000	109870000	154530000	141770000	11685000	121440000	194820000	16368000	201260000	176930000	34453000	132530000	98270000	21670000	184840000	177220000	35367000	127370000	88700000	134980000	185910000	216820000	120090000	150480000	150740000	68831000	193150000	142010000	80004000	157620000	153470000
sp|Q8BWZ3|NAA25_MOUSE	sp|Q8BWZ3|NAA25_MOUSE	8	8	8	>sp|Q8BWZ3|NAA25_MOUSE N-alpha-acetyltransferase 25, NatB auxiliary subunit OS=Mus musculus GN=Naa25 PE=2 SV=1	1	8	8	8	11.8	11.8	11.8	111.71	972	972	0	40.286	47622000	85212000	81793000	47614000	53376000	169230000	93085000	59862000	68523000	89670000	64541000	133800000	30646000	63351000	159730000	54575000	73080000	114610000	11138000	21093000	35957000	28068000	33502000	52343000	19856000	21126000	89510000	18303000	36910000	65288000	17077000	29398000
sp|Q9D5V5|CUL5_MOUSE	sp|Q9D5V5|CUL5_MOUSE	2	2	2	>sp|Q9D5V5|CUL5_MOUSE Cullin-5 OS=Mus musculus GN=Cul5 PE=1 SV=3	1	2	2	2	3.8	3.8	3.8	90.973	780	780	0	31.593	0	1483700	6360200	7065100	0	0	0	2539400	0	0	3402600	0	0	0	5253700	0	0	6768200	0	0	3811200	0	12335000	0	2701100	3398500	0	0	0	4934000	0	0
sp|Q923B1|DBR1_MOUSE	sp|Q923B1|DBR1_MOUSE	9	9	9	>sp|Q923B1|DBR1_MOUSE Lariat debranching enzyme OS=Mus musculus GN=Dbr1 PE=1 SV=2	1	9	9	9	27.8	27.8	27.8	62.289	550	550	0	35.046	9288700	11828000	4283300	19236000	19127000	13136000	23765000	24447000	24299000	18738000	25360000	17959000	23297000	22485000	48202000	18398000	20043000	22057000	14378000	10547000	0	14046000	33576000	24340000	14119000	21323000	21041000	25622000	27071000	0	19994000	25320000
sp|Q6WVG3|KCD12_MOUSE	sp|Q6WVG3|KCD12_MOUSE	2	2	2	>sp|Q6WVG3|KCD12_MOUSE BTB/POZ domain-containing protein KCTD12 OS=Mus musculus GN=Kctd12 PE=1 SV=1	1	2	2	2	8.3	8.3	8.3	35.892	327	327	0.0067534	2.6919	0	0	1923100	0	0	0	0	0	0	0	0	0	0	0	0	0	0	0	0	0	2969600	0	0	0	0	0	0	0	0	0	0	0
sp|Q80X73|PELO_MOUSE	sp|Q80X73|PELO_MOUSE	3	3	3	>sp|Q80X73|PELO_MOUSE Protein pelota homolog OS=Mus musculus GN=Pelo PE=2 SV=3	1	3	3	3	6.8	6.8	6.8	43.349	385	385	0	16.932	3059300	0	0	0	0	3266000	0	3425300	3158900	0	0	3823900	0	0	0	0	0	0	0	0	4479300	0	5402000	0	0	3108200	0	0	4745000	3101700	0	0
sp|Q8BMC4|NOP9_MOUSE	sp|Q8BMC4|NOP9_MOUSE	5	5	5	>sp|Q8BMC4|NOP9_MOUSE Nucleolar protein 9 OS=Mus musculus GN=Nop9 PE=2 SV=1	1	5	5	5	8.8	8.8	8.8	70.046	636	636	0.00030021	8.6731	0	0	0	0	15800000	7905400	16832000	12850000	8454000	9958800	15588000	0	15776000	8741700	11295000	7230200	0	10591000	0	0	0	0	7573000	11992000	0	5896100	7774700	0	0	9142700	5164000	9603000
sp|Q6PDL0|DC1L2_MOUSE	sp|Q6PDL0|DC1L2_MOUSE	5	5	5	>sp|Q6PDL0|DC1L2_MOUSE Cytoplasmic dynein 1 light intermediate chain 2 OS=Mus musculus GN=Dync1li2 PE=1 SV=2	1	5	5	5	6.3	6.3	6.3	54.218	492	492	0.00031939	11.915	5299000	7316100	1453100	7225900	0	0	6921500	6022100	0	7852000	7518100	0	5962000	6649100	6766100	6929200	13688000	0	6094100	4932000	0	0	5997600	0	11193000	10595000	0	8064100	9473600	5199900	16479000	7041000
sp|Q8BGH2|SAM50_MOUSE	sp|Q8BGH2|SAM50_MOUSE	7	7	7	>sp|Q8BGH2|SAM50_MOUSE Sorting and assembly machinery component 50 homolog OS=Mus musculus GN=Samm50 PE=1 SV=1	1	7	7	7	17.7	17.7	17.7	51.863	469	469	0	23.226	0	0	15929000	0	0	13233000	0	0	14653000	0	7825700	0	11099000	0	24728000	0	0	20229000	0	0	0	0	0	12901000	0	0	23403000	0	0	10802000	0	0
sp|A2AB59|RHG27_MOUSE	sp|A2AB59|RHG27_MOUSE	4	4	4	>sp|A2AB59|RHG27_MOUSE Rho GTPase-activating protein 27 OS=Mus musculus GN=Arhgap27 PE=1 SV=1	1	4	4	4	5.4	5.4	5.4	97.047	869	869	0.0032	4.0819	22987000	11678000	7426300	0	7706300	0	0	0	0	23682000	13116000	0	24985000	0	0	21646000	0	0	8476500	0	0	10141000	0	0	11577000	0	0	11862000	0	0	11533000	27891000
sp|P60710|ACTB_MOUSE	sp|P60710|ACTB_MOUSE	60	60	4	>sp|P60710|ACTB_MOUSE Actin, cytoplasmic 1 OS=Mus musculus GN=Actb PE=1 SV=1	1	60	60	4	85.6	85.6	10.4	41.736	375	375	0	323.31	1797000000	1028500000	2828700000	2421000000	2130500000	2453400000	2511000000	2252900000	2809200000	1788300000	2042000000	2572300000	1756800000	1663500000	4084100000	2274600000	1446400000	2973900000	1666700000	1657300000	839840000	3154800000	2916100000	1879000000	2621600000	2479300000	1937300000	2808500000	3236000000	2175700000	2356800000	2791900000
sp|Q6P1G2|KDM2B_MOUSE	sp|Q6P1G2|KDM2B_MOUSE	3	3	3	>sp|Q6P1G2|KDM2B_MOUSE Lysine-specific demethylase 2B OS=Mus musculus GN=Kdm2b PE=1 SV=1	1	3	3	3	3.9	3.9	3.9	149.73	1309	1309	0.0034112	3.7131	0	0	0	0	0	0	0	0	0	0	0	0	0	0	0	0	0	0	0	0	4531000	0	0	0	0	0	0	0	0	0	0	0
sp|Q8R2K4|TAF6L_MOUSE	sp|Q8R2K4|TAF6L_MOUSE	3	3	3	>sp|Q8R2K4|TAF6L_MOUSE TAF6-like RNA polymerase II p300/CBP-associated factor-associated factor 65 kDa subunit 6L OS=Mus musculus GN=Taf6l PE=2 SV=1	1	3	3	3	7.5	7.5	7.5	67.235	616	616	0.0019231	4.959	0	0	7081700	0	0	0	0	7680500	0	0	7292900	0	0	6568500	0	0	9493900	0	0	0	0	0	0	0	0	0	0	0	0	0	0	0
sp|O88545|CSN6_MOUSE	sp|O88545|CSN6_MOUSE	8	8	8	>sp|O88545|CSN6_MOUSE COP9 signalosome complex subunit 6 OS=Mus musculus GN=Cops6 PE=1 SV=1	1	8	8	8	33.3	33.3	33.3	35.88	324	324	0	16.969	11660000	12659000	10214000	10015000	0	0	20141000	0	0	0	0	0	14878000	0	31717000	18296000	21823000	12029000	17625000	11247000	15701000	24261000	17165000	0	0	8041000	0	15594000	13920000	14997000	18431000	13914000
sp|Q3UA06|PCH2_MOUSE	sp|Q3UA06|PCH2_MOUSE	7	7	7	>sp|Q3UA06|PCH2_MOUSE Pachytene checkpoint protein 2 homolog OS=Mus musculus GN=Trip13 PE=2 SV=1	1	7	7	7	21.3	21.3	21.3	48.376	432	432	0	80.8	6899300	4816100	0	9412900	8271700	9192300	11092000	8817800	11104000	8281300	7137200	12166000	11781000	12909000	14051000	9607000	5876300	10945000	12760000	2720200	4571800	0	28467000	0	9843000	14963000	22313000	0	16383000	23122000	12078000	26639000
sp|Q9D8Y7|TP8L2_MOUSE	sp|Q9D8Y7|TP8L2_MOUSE	7	7	7	>sp|Q9D8Y7|TP8L2_MOUSE Tumor necrosis factor alpha-induced protein 8-like protein 2 OS=Mus musculus GN=Tnfaip8l2 PE=1 SV=1	1	7	7	7	50	50	50	20.615	184	184	0	237.91	41831000	48473000	70757000	60353000	64119000	86122000	63883000	55674000	85904000	77885000	68297000	95949000	73993000	65245000	156790000	63601000	49410000	103490000	36626000	37001000	62392000	46138000	70955000	76565000	58011000	50214000	78556000	59737000	71176000	85836000	53184000	83120000
sp|Q9DCJ1|LST8_MOUSE	sp|Q9DCJ1|LST8_MOUSE	3	3	3	>sp|Q9DCJ1|LST8_MOUSE Target of rapamycin complex subunit LST8 OS=Mus musculus GN=Mlst8 PE=1 SV=1	1	3	3	3	12.6	12.6	12.6	35.851	326	326	0.006789	2.8054	1394400	3016100	0	0	0	0	0	0	0	0	0	0	0	0	0	0	0	0	0	0	0	0	0	0	0	0	0	0	0	0	0	0
sp|Q69ZR9|F208A_MOUSE	sp|Q69ZR9|F208A_MOUSE	2	2	2	>sp|Q69ZR9|F208A_MOUSE Protein FAM208A OS=Mus musculus GN=Fam208a PE=2 SV=2	1	2	2	2	1.5	1.5	1.5	181.39	1610	1610	0.0055739	2.9703	0	4841500	3802100	0	0	0	2620700	0	0	0	0	0	0	0	0	0	0	0	2140300	0	0	0	0	0	3975900	0	0	0	0	0	0	0
sp|P47955|RLA1_MOUSE	sp|P47955|RLA1_MOUSE	6	6	6	>sp|P47955|RLA1_MOUSE 60S acidic ribosomal protein P1 OS=Mus musculus GN=Rplp1 PE=3 SV=1	1	6	6	6	99.1	99.1	99.1	11.475	114	114	0	323.31	1056300000	756260000	1441300000	1157700000	1007000000	1057800000	1334600000	981380000	1352000000	1044600000	925110000	1044300000	1070400000	931810000	1931900000	1358700000	1228700000	1789700000	1110300000	1197800000	976470000	2186400000	3275800000	1537000000	1874800000	1667300000	1636000000	1792700000	1917400000	1806500000	1632500000	1710500000
sp|Q62311|TAF6_MOUSE	sp|Q62311|TAF6_MOUSE	3	3	3	>sp|Q62311|TAF6_MOUSE Transcription initiation factor TFIID subunit 6 OS=Mus musculus GN=Taf6 PE=2 SV=1	1	3	3	3	6	6	6	72.673	678	678	0.00030647	9.7289	9570900	4570400	4338600	0	5999700	8900300	0	5631600	7114100	0	0	7823800	6326800	7809400	10800000	9871600	6709800	6796900	0	6160100	6148600	7282100	0	8245800	0	4426900	0	2820500	6911900	6685500	1950500	8027900
sp|P49452|CENPC_MOUSE	sp|P49452|CENPC_MOUSE	5	5	5	>sp|P49452|CENPC_MOUSE Centromere protein C OS=Mus musculus GN=Cenpc PE=1 SV=2	1	5	5	5	8.5	8.5	8.5	102.15	906	906	0.00088158	7.6436	9468000	7780100	939290	13824000	12797000	0	4343400	14265000	10387000	14820000	15962000	9038300	14385000	9107200	0	8848100	14677000	0	11300000	12248000	3824200	7749400	0	0	10295000	4492100	15304000	12318000	0	0	12453000	2663100
sp|O35345|IMA7_MOUSE	sp|O35345|IMA7_MOUSE	6	3	3	>sp|O35345|IMA7_MOUSE Importin subunit alpha-7 OS=Mus musculus GN=Kpna6 PE=1 SV=2	1	6	3	3	15.5	8.2	8.2	59.964	536	536	0.00030166	8.9832	2525200	2297700	0	0	0	0	0	0	0	0	0	0	0	0	0	0	0	0	0	0	4208300	0	0	0	0	0	0	0	0	0	0	0
sp|Q80SW1|SAHH2_MOUSE	sp|Q80SW1|SAHH2_MOUSE	11	5	5	>sp|Q80SW1|SAHH2_MOUSE Putative adenosylhomocysteinase 2 OS=Mus musculus GN=Ahcyl1 PE=1 SV=1	1	11	5	5	29.4	15.7	15.7	58.951	530	530	0	24.578	17931000	20789000	13049000	18470000	30435000	11699000	23111000	31187000	18080000	17190000	22838000	28467000	22570000	22212000	22673000	20580000	21231000	14872000	15492000	16217000	11330000	18594000	17242000	0	16814000	0	25949000	15841000	0	14208000	18786000	23862000
sp|Q91VM3|WIPI4_MOUSE	sp|Q91VM3|WIPI4_MOUSE	2	2	2	>sp|Q91VM3|WIPI4_MOUSE WD repeat domain phosphoinositide-interacting protein 4 OS=Mus musculus GN=Wdr45 PE=2 SV=1	1	2	2	2	8.3	8.3	8.3	39.787	360	360	0.0031974	4.073	0	0	3807000	0	0	0	0	0	4345300	0	0	0	0	0	6321000	0	0	0	0	0	4276600	0	0	0	0	0	0	0	0	0	0	0
sp|Q8QZX2|HAUS3_MOUSE	sp|Q8QZX2|HAUS3_MOUSE	2	2	2	>sp|Q8QZX2|HAUS3_MOUSE HAUS augmin-like complex subunit 3 OS=Mus musculus GN=Haus3 PE=2 SV=1	1	2	2	2	6.8	6.8	6.8	66.308	570	570	0.002694	4.3119	6283300	0	2375700	4146000	3535600	2976800	0	4008900	4884000	0	0	0	7851700	6307000	14151000	3485500	5048800	1121000	0	4638800	0	0	7246900	0	0	0	0	0	0	0	0	0
sp|Q8BIY3|ZC12D_MOUSE	sp|Q8BIY3|ZC12D_MOUSE	4	4	4	>sp|Q8BIY3|ZC12D_MOUSE Probable ribonuclease ZC3H12D OS=Mus musculus GN=Zc3h12d PE=2 SV=2	1	4	4	4	12.9	12.9	12.9	59.339	533	533	0.0048831	3.2508	9847100	7982900	7453100	0	0	0	0	8965700	0	10047000	0	0	6049600	7647900	0	0	0	0	10131000	5142900	0	9313400	0	0	0	0	0	5143900	0	0	0	7549000
sp|Q99J45|NRBP_MOUSE	sp|Q99J45|NRBP_MOUSE	4	4	4	>sp|Q99J45|NRBP_MOUSE Nuclear receptor-binding protein OS=Mus musculus GN=Nrbp1 PE=1 SV=1	1	4	4	4	13.3	13.3	13.3	59.865	535	535	0	35.164	18279000	35697000	19146000	0	26242000	38680000	31985000	25880000	47383000	40056000	35601000	41912000	26603000	26248000	46958000	38608000	39315000	18231000	2198600	27903000	4309200	0	0	0	0	0	26677000	0	0	18635000	25472000	0
sp|Q6PCP5|MFF_MOUSE	sp|Q6PCP5|MFF_MOUSE	6	6	6	>sp|Q6PCP5|MFF_MOUSE Mitochondrial fission factor OS=Mus musculus GN=Mff PE=1 SV=1	1	6	6	6	43.3	43.3	43.3	32.931	291	291	0	39.665	33660000	0	47231000	41769000	28998000	0	0	29204000	32259000	0	0	42601000	46427000	45159000	54865000	51848000	0	78506000	0	0	32374000	0	51466000	0	43131000	33492000	54416000	40802000	45354000	39540000	0	35140000
sp|P31750|AKT1_MOUSE;sp|Q9WUA6|AKT3_MOUSE	sp|P31750|AKT1_MOUSE;sp|Q9WUA6|AKT3_MOUSE	4;2	3;1	3;1	>sp|P31750|AKT1_MOUSE RAC-alpha serine/threonine-protein kinase OS=Mus musculus GN=Akt1 PE=1 SV=2;>sp|Q9WUA6|AKT3_MOUSE RAC-gamma serine/threonine-protein kinase OS=Mus musculus GN=Akt3 PE=1 SV=1	2	4	3	3	14.2	9.8	9.8	55.707	480	480;479	0.00088915	7.9793	5795200	5359200	6273600	0	0	6986000	5189600	2328800	11070000	0	2811100	0	10023000	0	7160500	0	0	12462000	3817500	0	0	0	0	0	0	0	0	0	0	0	0	0
sp|Q9CQB5|CISD2_MOUSE	sp|Q9CQB5|CISD2_MOUSE	4	4	4	>sp|Q9CQB5|CISD2_MOUSE CDGSH iron-sulfur domain-containing protein 2 OS=Mus musculus GN=Cisd2 PE=1 SV=1	1	4	4	4	26.7	26.7	26.7	15.242	135	135	0.00030656	9.7345	7769400	13722000	15838000	16854000	18585000	0	23881000	19302000	19932000	9207700	0	30127000	15910000	25784000	30176000	19381000	15707000	0	0	0	8509400	22421000	0	16257000	21585000	0	15794000	0	0	15259000	12495000	7141100
sp|Q8K296|MTMR3_MOUSE	sp|Q8K296|MTMR3_MOUSE	6	6	6	>sp|Q8K296|MTMR3_MOUSE Myotubularin-related protein 3 OS=Mus musculus GN=Mtmr3 PE=1 SV=2	1	6	6	6	7.1	7.1	7.1	133.84	1196	1196	0.00031606	11.239	10851000	8937100	6818200	15919000	11155000	9748800	10760000	15424000	7512000	15338000	14600000	8606400	21287000	16967000	4531900	24994000	12280000	5776700	11333000	8750900	9779500	14326000	15665000	12209000	13561000	15537000	11861000	12022000	9847500	12430000	15567000	19847000
sp|Q3UH60|DIP2B_MOUSE	sp|Q3UH60|DIP2B_MOUSE	6	6	6	>sp|Q3UH60|DIP2B_MOUSE Disco-interacting protein 2 homolog B OS=Mus musculus GN=Dip2b PE=1 SV=1	1	6	6	6	4.2	4.2	4.2	171.12	1574	1574	0.00030066	8.7193	7350300	0	4963900	0	4464300	0	0	16672000	0	13053000	9566500	5459800	0	14504000	3368700	5164300	0	4335400	0	6768700	0	0	6574700	0	0	6984000	0	0	10734000	5177300	5950700	6569700
sp|P51163|HEM4_MOUSE	sp|P51163|HEM4_MOUSE	2	2	2	>sp|P51163|HEM4_MOUSE Uroporphyrinogen-III synthase OS=Mus musculus GN=Uros PE=2 SV=1	1	2	2	2	13.6	13.6	13.6	28.504	265	265	0.0067601	2.6951	0	0	4169900	0	0	0	0	0	4590000	0	0	0	0	0	0	0	0	0	5517500	0	0	0	0	0	0	0	0	0	0	0	0	0
sp|Q80XI3|IF4G3_MOUSE	sp|Q80XI3|IF4G3_MOUSE	10	5	5	>sp|Q80XI3|IF4G3_MOUSE Eukaryotic translation initiation factor 4 gamma 3 OS=Mus musculus GN=Eif4g3 PE=1 SV=2	1	10	5	5	7	4.1	4.1	174.89	1579	1579	0.00033356	14.734	3409500	0	0	0	0	6537700	5777500	2640200	5099500	2321900	23372000	4608800	2424900	0	2623900	0	0	4023000	2306300	0	0	0	0	0	0	0	0	0	2693400	0	0	0
sp|Q80YV3|TRRAP_MOUSE	sp|Q80YV3|TRRAP_MOUSE	8	8	8	>sp|Q80YV3|TRRAP_MOUSE Transformation/transcription domain-associated protein OS=Mus musculus GN=Trrap PE=1 SV=2	1	8	8	8	5.3	5.3	5.3	291.55	2565	2565	0.00032446	12.921	0	0	38825000	48571000	44617000	50627000	46213000	83911000	65878000	22171000	0	51401000	57127000	62662000	51995000	0	60527000	149150000	0	0	45245000	60015000	34971000	26024000	33115000	37228000	25400000	0	0	78536000	29474000	31782000
sp|Q91W36|UBP3_MOUSE	sp|Q91W36|UBP3_MOUSE	3	3	3	>sp|Q91W36|UBP3_MOUSE Ubiquitin carboxyl-terminal hydrolase 3 OS=Mus musculus GN=Usp3 PE=2 SV=1	1	3	3	3	8.8	8.8	8.8	58.867	520	520	0.0082008	2.5729	0	0	0	0	2514000	0	0	0	0	0	0	0	0	0	0	0	0	0	5656900	0	0	0	6540900	6351600	9025000	5817000	3746600	0	6516600	0	0	6753900
sp|Q8BZX4|SREK1_MOUSE	sp|Q8BZX4|SREK1_MOUSE	4	4	4	>sp|Q8BZX4|SREK1_MOUSE Splicing regulatory glutamine/lysine-rich protein 1 OS=Mus musculus GN=Srek1 PE=2 SV=1	1	4	4	4	9.9	9.9	9.9	56.763	494	494	0.00031666	11.407	8858200	6802100	7431600	10889000	6992500	13425000	7122900	10595000	14827000	10706000	13170000	0	9161600	11307000	7377600	11507000	15540000	7398100	6102700	8259200	4263200	6200300	8666700	3847700	11860000	6499600	7551900	12637000	11715000	1752100	10748000	15141000
sp|Q91VK1|BZW2_MOUSE	sp|Q91VK1|BZW2_MOUSE	7	7	7	>sp|Q91VK1|BZW2_MOUSE Basic leucine zipper and W2 domain-containing protein 2 OS=Mus musculus GN=Bzw2 PE=1 SV=1	1	7	7	7	22.4	22.4	22.4	48.063	419	419	0	99.911	0	35440000	38849000	18283000	29385000	44794000	45311000	64521000	42593000	35746000	50775000	34833000	40214000	52187000	58171000	38027000	48136000	43454000	0	28950000	38379000	39146000	71360000	41101000	24666000	38949000	41489000	45817000	38923000	33982000	32651000	32893000
sp|Q99LR1|ABD12_MOUSE	sp|Q99LR1|ABD12_MOUSE	4	4	4	>sp|Q99LR1|ABD12_MOUSE Monoacylglycerol lipase ABHD12 OS=Mus musculus GN=Abhd12 PE=1 SV=2	1	4	4	4	18.1	18.1	18.1	45.269	398	398	0	17.934	7431200	10068000	4175300	9739700	20073000	11378000	8731600	19880000	12652000	10232000	20332000	16016000	12668000	14683000	0	6264800	16095000	0	7377500	7884500	7766100	4762800	7176600	14755000	19071000	11119000	7690900	14655000	17586000	5187400	10393000	12014000
sp|P51612|XPC_MOUSE	sp|P51612|XPC_MOUSE	2	2	2	>sp|P51612|XPC_MOUSE DNA repair protein complementing XP-C cells homolog OS=Mus musculus GN=Xpc PE=1 SV=2	1	2	2	2	4.1	4.1	4.1	104.52	930	930	0	50.466	3339700	0	1877700	0	0	5816400	0	0	0	0	0	0	0	5245600	2789700	0	0	0	0	0	0	0	5651500	0	0	4709200	0	0	0	0	0	0
sp|Q9JKC8|AP3M1_MOUSE	sp|Q9JKC8|AP3M1_MOUSE	7	7	7	>sp|Q9JKC8|AP3M1_MOUSE AP-3 complex subunit mu-1 OS=Mus musculus GN=Ap3m1 PE=1 SV=1	1	7	7	7	27.3	27.3	27.3	46.936	418	418	0	37.167	0	0	13329000	13271000	0	0	0	0	0	0	0	0	0	0	11401000	0	0	11835000	0	0	0	0	9238700	0	11606000	14235000	0	0	0	10433000	0	0
sp|Q9DBU6|RSRC1_MOUSE	sp|Q9DBU6|RSRC1_MOUSE	4	4	4	>sp|Q9DBU6|RSRC1_MOUSE Serine/Arginine-related protein 53 OS=Mus musculus GN=Rsrc1 PE=1 SV=1	1	4	4	4	16.8	16.8	16.8	38.637	334	334	0.0005963	8.2514	0	0	0	0	0	0	0	0	0	0	0	0	0	0	16628000	10141000	0	12217000	0	0	0	0	0	0	0	0	11026000	0	11975000	0	0	0
sp|Q9D4V0|EKI1_MOUSE	sp|Q9D4V0|EKI1_MOUSE	3	3	3	>sp|Q9D4V0|EKI1_MOUSE Ethanolamine kinase 1 OS=Mus musculus GN=Etnk1 PE=2 SV=2	1	3	3	3	11	11	11	41.983	363	363	0	23.628	0	0	0	0	8721000	9272500	0	2645000	0	0	0	3737500	0	0	4586900	0	0	0	0	0	0	0	0	0	0	0	0	0	0	0	0	4158400
sp|Q505D1|ANR28_MOUSE	sp|Q505D1|ANR28_MOUSE	7	6	6	>sp|Q505D1|ANR28_MOUSE Serine/threonine-protein phosphatase 6 regulatory ankyrin repeat subunit A OS=Mus musculus GN=Ankrd28 PE=1 SV=1	1	7	6	6	9.4	8.5	8.5	112.9	1053	1053	0.002461	4.7783	26556000	30134000	33378000	46157000	49267000	70758000	3277700	53170000	60757000	5535100	53004000	25233000	31678000	38665000	25200000	38393000	8251300	82317000	25046000	0	0	25550000	26485000	32937000	21746000	39882000	26858000	19969000	22659000	27964000	19411000	28880000
sp|Q62187|TTF1_MOUSE	sp|Q62187|TTF1_MOUSE	5	5	5	>sp|Q62187|TTF1_MOUSE Transcription termination factor 1 OS=Mus musculus GN=Ttf1 PE=1 SV=2	1	5	5	5	11.1	11.1	11.1	97.721	859	859	0	22.258	8547900	7841400	6573000	13346000	15476000	12131000	0	21586000	10517000	10038000	13396000	11609000	11338000	12175000	6026000	10347000	14788000	14947000	10752000	5674700	0	0	19472000	8972600	13610000	17136000	7748300	11672000	15254000	8373400	9152400	12932000
sp|O08663|MAP2_MOUSE	sp|O08663|MAP2_MOUSE	10	10	9	>sp|O08663|MAP2_MOUSE Methionine aminopeptidase 2 OS=Mus musculus GN=Metap2 PE=1 SV=1	1	10	10	9	36.2	36.2	28.9	52.921	478	478	0	59.638	33006000	18755000	21879000	40310000	0	34152000	72477000	46249000	35321000	37533000	43528000	32433000	51898000	39433000	58952000	63622000	38895000	34694000	57194000	71647000	92377000	58062000	106910000	73599000	58015000	66518000	85923000	71712000	137550000	82646000	76831000	41990000
sp|Q91WC0|SETD3_MOUSE	sp|Q91WC0|SETD3_MOUSE	5	5	5	>sp|Q91WC0|SETD3_MOUSE Histone-lysine N-methyltransferase setd3 OS=Mus musculus GN=Setd3 PE=1 SV=1	1	5	5	5	12.1	12.1	12.1	67.175	594	594	0	55.353	17426000	23783000	18212000	29326000	23203000	22151000	25242000	28934000	28891000	33279000	22446000	27628000	23996000	19175000	32260000	32934000	28356000	23818000	20938000	18878000	22324000	29697000	55040000	27450000	26949000	26823000	24458000	33009000	23103000	28346000	29446000	27871000
sp|Q61458|CCNH_MOUSE	sp|Q61458|CCNH_MOUSE	3	3	3	>sp|Q61458|CCNH_MOUSE Cyclin-H OS=Mus musculus GN=Ccnh PE=2 SV=2	1	3	3	3	14.9	14.9	14.9	37.506	323	323	0.0055809	3.0028	33952000	26144000	14045000	27392000	27035000	0	26240000	24013000	0	26259000	26519000	0	21114000	20175000	0	28162000	26699000	13631000	26066000	0	26136000	30703000	72859000	0	26793000	45728000	8379800	20749000	48805000	3353100	28224000	36880000
sp|O35613|DAXX_MOUSE	sp|O35613|DAXX_MOUSE	4	4	4	>sp|O35613|DAXX_MOUSE Death domain-associated protein 6 OS=Mus musculus GN=Daxx PE=1 SV=1	1	4	4	4	8.5	8.5	8.5	81.488	739	739	0.0067669	2.7175	13549000	10276000	34409000	0	16047000	0	0	9825200	0	7912100	0	0	13141000	12656000	14906000	0	0	13359000	0	14398000	3799300	0	14419000	45052000	15113000	7190700	41553000	0	9666400	39828000	0	4697100
sp|P49025|CTRO_MOUSE	sp|P49025|CTRO_MOUSE	10	10	10	>sp|P49025|CTRO_MOUSE Citron Rho-interacting kinase OS=Mus musculus GN=Cit PE=1 SV=3	1	10	10	10	7.6	7.6	7.6	235.39	2055	2055	0	17.272	15788000	18271000	9787400	13673000	15531000	31079000	14072000	0	0	16067000	26607000	0	14305000	19233000	15496000	19969000	17088000	0	20321000	12479000	10904000	14312000	26800000	0	14870000	20028000	26337000	13141000	32530000	24096000	17242000	17235000
sp|Q99LZ3|SLD5_MOUSE	sp|Q99LZ3|SLD5_MOUSE	4	4	4	>sp|Q99LZ3|SLD5_MOUSE DNA replication complex GINS protein SLD5 OS=Mus musculus GN=Gins4 PE=1 SV=1	1	4	4	4	20.6	20.6	20.6	25.961	223	223	0.00030377	9.3141	0	11821000	11461000	11454000	13572000	15877000	14796000	13220000	18310000	10418000	11938000	11116000	11334000	10943000	16017000	12700000	13028000	12886000	11976000	8296700	9939700	12193000	5095100	19190000	0	7005700	19415000	0	11650000	21068000	6660200	5615600
sp|Q8K3X4|I2BPL_MOUSE	sp|Q8K3X4|I2BPL_MOUSE	10	8	8	>sp|Q8K3X4|I2BPL_MOUSE Interferon regulatory factor 2-binding protein-like OS=Mus musculus GN=Irf2bpl PE=1 SV=1	1	10	8	8	22.2	19.2	19.2	80.564	775	775	0	36.456	14484000	12132000	18161000	23700000	17288000	25716000	27646000	17555000	28292000	22323000	15439000	24392000	17113000	19146000	25734000	23130000	17902000	19590000	19676000	21347000	17596000	21855000	0	17905000	25662000	18801000	25318000	21765000	12216000	22862000	17975000	15794000
sp|Q8R0P4|AAMDC_MOUSE	sp|Q8R0P4|AAMDC_MOUSE	4	4	4	>sp|Q8R0P4|AAMDC_MOUSE Mth938 domain-containing protein OS=Mus musculus GN=Aamdc PE=1 SV=1	1	4	4	4	33.6	33.6	33.6	13.244	122	122	0.0036611	3.6171	5647400	0	0	0	0	0	0	0	0	0	0	0	0	0	0	0	0	0	0	0	0	9601100	0	0	6451900	10440000	0	6439700	0	0	0	0
sp|Q80WT5|AFTIN_MOUSE	sp|Q80WT5|AFTIN_MOUSE	7	7	7	>sp|Q80WT5|AFTIN_MOUSE Aftiphilin OS=Mus musculus GN=Aftph PE=1 SV=2	1	7	7	7	10.8	10.8	10.8	101.13	931	931	0.00032051	12.192	10605000	15515000	6225500	16483000	22688000	8440300	8238900	17986000	14845000	16674000	18356000	17124000	18461000	19424000	6824800	16657000	21335000	8794100	0	5394700	5216900	13113000	9698700	9040300	9610800	8191600	2484200	16658000	10810000	4643700	11897000	9814100
sp|Q8BM55|TM214_MOUSE	sp|Q8BM55|TM214_MOUSE	3	3	3	>sp|Q8BM55|TM214_MOUSE Transmembrane protein 214 OS=Mus musculus GN=Tmem214 PE=2 SV=1	1	3	3	3	6.8	6.8	6.8	76.429	687	687	0.00032362	12.76	6568300	4667600	3400700	9671400	10139000	4527400	3192100	0	0	3270000	16816000	0	7574900	4835300	6297400	7735400	0	3836400	3694700	0	2781100	12253000	3665300	3471400	0	3468800	3237900	0	3742700	0	0	0
sp|Q99JX4|EIF3M_MOUSE	sp|Q99JX4|EIF3M_MOUSE	10	10	10	>sp|Q99JX4|EIF3M_MOUSE Eukaryotic translation initiation factor 3 subunit M OS=Mus musculus GN=Eif3m PE=2 SV=1	1	10	10	10	36.1	36.1	36.1	42.516	374	374	0	77.582	25098000	9722100	2056600	47375000	53506000	40616000	39277000	61620000	31636000	42914000	45827000	68814000	56237000	62495000	77462000	40177000	22875000	28437000	33870000	15988000	23079000	28059000	18615000	32464000	19503000	102620000	24252000	24580000	0	15953000	14907000	19910000
sp|A2A432|CUL4B_MOUSE	sp|A2A432|CUL4B_MOUSE	19	19	15	>sp|A2A432|CUL4B_MOUSE Cullin-4B OS=Mus musculus GN=Cul4b PE=1 SV=1	1	19	19	15	24.8	24.8	20.4	110.7	970	970	0	137.77	30648000	26341000	14464000	41355000	43169000	61239000	24124000	51376000	54855000	43675000	36177000	54510000	35660000	42445000	28071000	36606000	50185000	24403000	17610000	19936000	17495000	34020000	77623000	43189000	30896000	71751000	68813000	27213000	62517000	39065000	29414000	47065000
sp|Q923B0|GGACT_MOUSE	sp|Q923B0|GGACT_MOUSE	2	2	2	>sp|Q923B0|GGACT_MOUSE Gamma-glutamylaminecyclotransferase OS=Mus musculus GN=Ggact PE=1 SV=1	1	2	2	2	16.8	16.8	16.8	17.08	149	149	0.00085985	6.5067	0	3179500	884650	0	0	0	3335000	0	0	0	0	0	0	0	0	0	0	0	4029700	0	0	0	4228100	0	4076000	0	0	0	0	0	0	6542500
sp|Q64321|ZBT7B_MOUSE	sp|Q64321|ZBT7B_MOUSE	3	3	3	>sp|Q64321|ZBT7B_MOUSE Zinc finger and BTB domain-containing protein 7B OS=Mus musculus GN=Zbtb7b PE=1 SV=2	1	3	3	3	8.6	8.6	8.6	58.917	544	544	0.00032	12.03	11477000	10590000	8217600	15011000	13745000	12714000	11503000	11547000	9138100	13467000	13695000	10640000	14168000	15165000	3440800	11747000	13539000	5665200	16588000	16271000	21270000	23315000	28484000	21794000	20852000	24593000	12455000	23568000	23767000	16538000	29422000	19401000
sp|P05533|LY6A_MOUSE	sp|P05533|LY6A_MOUSE	5	5	5	>sp|P05533|LY6A_MOUSE Lymphocyte antigen 6A-2/6E-1 OS=Mus musculus GN=Ly6a PE=1 SV=1	1	5	5	5	20.9	20.9	20.9	14.377	134	134	0	47.89	43166000	49995000	68547000	76818000	66674000	58134000	93296000	78575000	67183000	69967000	56344000	58520000	80886000	64376000	98334000	81186000	59802000	117370000	42180000	38033000	58227000	64982000	56536000	39219000	79920000	73512000	67268000	62396000	79613000	77184000	47222000	72329000
sp|Q6PA06|ATLA2_MOUSE	sp|Q6PA06|ATLA2_MOUSE	4	4	4	>sp|Q6PA06|ATLA2_MOUSE Atlastin-2 OS=Mus musculus GN=Atl2 PE=1 SV=1	1	4	4	4	8.7	8.7	8.7	66.223	583	583	0.0050852	3.0547	7907500	7395800	6157900	10977000	11719000	2680100	9478100	22599000	0	8242300	18259000	3794200	9797500	20582000	0	12131000	9242500	3593400	12006000	4077200	12011000	8539600	0	12124000	13752000	9795600	6918000	9640100	10210000	6355500	9850800	7511300
sp|Q8K183|PDXK_MOUSE	sp|Q8K183|PDXK_MOUSE	3	3	3	>sp|Q8K183|PDXK_MOUSE Pyridoxal kinase OS=Mus musculus GN=Pdxk PE=1 SV=1	1	3	3	3	18.3	18.3	18.3	35.015	312	312	0	18.993	19379000	19302000	514990	27049000	18583000	0	15202000	26779000	0	26255000	32727000	0	16301000	27399000	0	29146000	30481000	0	14157000	12183000	0	13678000	4752700	0	13291000	0	0	16954000	0	0	18891000	10411000
sp|Q8VDD9|PHIP_MOUSE	sp|Q8VDD9|PHIP_MOUSE	4	4	4	>sp|Q8VDD9|PHIP_MOUSE PH-interacting protein OS=Mus musculus GN=Phip PE=1 SV=2	1	4	4	4	4.2	4.2	4.2	206.72	1821	1821	0.0011179	5.5334	0	0	4091800	4659000	0	0	3506600	0	2610200	0	0	3588100	0	0	4609800	3814600	0	0	3877000	5713200	0	0	0	0	0	0	2837700	0	0	0	0	0
sp|P63024|VAMP3_MOUSE	sp|P63024|VAMP3_MOUSE	5	5	4	>sp|P63024|VAMP3_MOUSE Vesicle-associated membrane protein 3 OS=Mus musculus GN=Vamp3 PE=1 SV=1	1	5	5	4	55.3	55.3	32	11.48	103	103	0	108.94	7546700	0	0	19945000	16639000	0	13211000	0	0	0	13469000	0	20249000	16240000	0	14442000	0	0	17448000	0	9340900	25633000	0	21933000	20733000	0	20285000	0	0	0	0	0
sp|Q6NZQ6|ZN740_MOUSE	sp|Q6NZQ6|ZN740_MOUSE	2	2	2	>sp|Q6NZQ6|ZN740_MOUSE Zinc finger protein 740 OS=Mus musculus GN=Znf740 PE=1 SV=1	1	2	2	2	8.9	8.9	8.9	20.892	180	180	0.0041656	3.5299	13332000	10797000	0	521990	0	0	2433600	0	0	2184900	0	0	2759000	0	0	1896600	0	0	9150600	7086200	0	0	0	0	0	0	0	0	1470800	0	0	0
sp|E9Q5K9|YTDC1_MOUSE	sp|E9Q5K9|YTDC1_MOUSE	6	6	6	>sp|E9Q5K9|YTDC1_MOUSE YTH domain-containing protein 1 OS=Mus musculus GN=Ythdc1 PE=2 SV=2	1	6	6	6	10.1	10.1	10.1	85.648	736	736	0	45.728	22772000	29289000	16983000	41919000	38503000	41223000	24793000	44879000	47821000	23486000	40574000	39317000	25817000	32875000	26741000	41423000	34116000	34195000	31303000	30689000	30504000	43500000	49657000	40882000	52755000	45937000	39439000	55865000	34843000	25136000	48842000	45828000
sp|O54946|DNJB6_MOUSE	sp|O54946|DNJB6_MOUSE;sp|Q9QYI8|DNJB7_MOUSE	4;1	4;1	4;1	>sp|O54946|DNJB6_MOUSE DnaJ homolog subfamily B member 6 OS=Mus musculus GN=Dnajb6 PE=1 SV=4	2	4	4	4	17.5	17.5	17.5	39.807	365	365;312	0.00059755	8.4128	0	8210100	0	7643200	4016400	4284300	0	8789700	5588600	0	5089100	6748700	9052500	9411400	0	12717000	5618500	2602400	0	0	0	0	0	0	0	6699200	0	11869000	0	0	4591700	5099600
sp|O35343|IMA3_MOUSE	sp|O35343|IMA3_MOUSE	9	6	6	>sp|O35343|IMA3_MOUSE Importin subunit alpha-3 OS=Mus musculus GN=Kpna4 PE=1 SV=1	1	9	6	6	25.9	17.5	17.5	57.922	521	521	0	74.739	51926000	37713000	65814000	59988000	54096000	0	55342000	60894000	0	70228000	50490000	0	66235000	54437000	0	46297000	45116000	0	45163000	63154000	17525000	59085000	95811000	0	70579000	71424000	0	50532000	0	0	64382000	89744000
sp|Q5U458|DJC11_MOUSE	sp|Q5U458|DJC11_MOUSE	9	9	9	>sp|Q5U458|DJC11_MOUSE DnaJ homolog subfamily C member 11 OS=Mus musculus GN=Dnajc11 PE=2 SV=2	1	9	9	9	20.8	20.8	20.8	63.232	559	559	0	20.087	25230000	27708000	35222000	48814000	0	57634000	41267000	49279000	68095000	32602000	47043000	23190000	31603000	27613000	25303000	53505000	45581000	63576000	30959000	21838000	12656000	71993000	0	42649000	49454000	39861000	38725000	49986000	56463000	29184000	49134000	54676000
sp|O88574|SAP30_MOUSE	sp|O88574|SAP30_MOUSE	2	2	2	>sp|O88574|SAP30_MOUSE Histone deacetylase complex subunit SAP30 OS=Mus musculus GN=Sap30 PE=1 SV=1	1	2	2	2	13.6	13.6	13.6	23.231	220	220	0.0011386	6.2175	16074000	14657000	15040000	24179000	0	17734000	27206000	0	21354000	26809000	21668000	16084000	19453000	0	23635000	22399000	21652000	18922000	12207000	15750000	15152000	13689000	29928000	14526000	15988000	14663000	16357000	16166000	17323000	20897000	15314000	16335000
sp|Q8BNU0|ARMC6_MOUSE	sp|Q8BNU0|ARMC6_MOUSE	11	11	11	>sp|Q8BNU0|ARMC6_MOUSE Armadillo repeat-containing protein 6 OS=Mus musculus GN=Armc6 PE=2 SV=1	1	11	11	11	41.2	41.2	41.2	50.683	468	468	0	41.99	21053000	0	14182000	23751000	31896000	19397000	0	11531000	17497000	0	14769000	16699000	23993000	30664000	0	24922000	18913000	11194000	15122000	16013000	17984000	20957000	22886000	26639000	25626000	17644000	10981000	19372000	28972000	20581000	24649000	30591000
sp|Q80VI1|TRI56_MOUSE	sp|Q80VI1|TRI56_MOUSE	7	7	7	>sp|Q80VI1|TRI56_MOUSE E3 ubiquitin-protein ligase TRIM56 OS=Mus musculus GN=Trim56 PE=1 SV=1	1	7	7	7	15.9	15.9	15.9	79.512	734	734	0.00032248	12.54	16660000	16323000	15536000	14379000	18932000	17873000	12675000	19961000	13438000	15223000	13413000	20790000	16288000	15607000	15270000	16525000	22862000	17650000	13282000	9718500	14858000	15329000	14184000	0	12364000	14417000	11429000	0	13859000	0	0	12585000
sp|Q8BG48|ST17B_MOUSE	sp|Q8BG48|ST17B_MOUSE	4	4	4	>sp|Q8BG48|ST17B_MOUSE Serine/threonine-protein kinase 17B OS=Mus musculus GN=Stk17b PE=2 SV=1	1	4	4	4	18.3	18.3	18.3	41.982	372	372	0	148.7	37467000	25914000	47653000	45961000	33480000	43321000	52898000	26952000	36522000	18496000	28751000	40315000	37482000	37349000	89099000	38808000	22859000	49437000	23731000	24977000	23480000	45513000	47374000	41399000	48081000	35387000	56917000	0	61042000	66352000	40303000	39063000
sp|Q8K2Z2|PRP39_MOUSE	sp|Q8K2Z2|PRP39_MOUSE	3	3	3	>sp|Q8K2Z2|PRP39_MOUSE Pre-mRNA-processing factor 39 OS=Mus musculus GN=Prpf39 PE=2 SV=3	1	3	3	3	3.6	3.6	3.6	77.92	665	665	0.0026853	4.2183	0	0	0	0	0	0	0	0	0	0	0	0	0	0	0	0	0	0	0	0	4307700	0	0	0	0	0	0	0	0	0	0	6200500
sp|Q810D6|GRWD1_MOUSE	sp|Q810D6|GRWD1_MOUSE	9	9	9	>sp|Q810D6|GRWD1_MOUSE Glutamate-rich WD repeat-containing protein 1 OS=Mus musculus GN=Grwd1 PE=2 SV=2	1	9	9	9	40.4	40.4	40.4	49.223	446	446	0	323.31	49763000	57615000	82847000	72502000	61959000	64621000	85169000	63712000	59504000	49011000	48394000	68354000	52826000	72592000	71768000	69702000	69550000	102280000	53147000	61186000	63050000	67211000	89177000	47542000	73189000	81487000	59690000	68974000	76258000	79738000	64472000	69910000
sp|Q8BFR4|GNS_MOUSE	sp|Q8BFR4|GNS_MOUSE	2	2	2	>sp|Q8BFR4|GNS_MOUSE N-acetylglucosamine-6-sulfatase OS=Mus musculus GN=Gns PE=2 SV=1	1	2	2	2	4	4	4	61.174	544	544	0	15.636	0	0	0	0	0	0	0	0	0	0	0	0	0	0	0	0	0	0	0	0	0	0	0	0	0	0	0	0	0	0	0	0
sp|P25446|TNR6_MOUSE	sp|P25446|TNR6_MOUSE	2	2	2	>sp|P25446|TNR6_MOUSE Tumor necrosis factor receptor superfamily member 6 OS=Mus musculus GN=Fas PE=1 SV=2	1	2	2	2	3.7	3.7	3.7	37.437	327	327	0.0032086	4.1178	4252100	3852500	4440300	0	3698800	0	0	4133300	0	0	0	0	0	0	3546600	5216300	9077500	0	2964000	2407700	3121100	2675900	0	0	0	1670900	0	0	6047000	0	0	0
sp|Q8BU31|RAP2C_MOUSE	sp|Q8BU31|RAP2C_MOUSE;sp|Q80ZJ1|RAP2A_MOUSE	4;1	4;1	3;0	>sp|Q8BU31|RAP2C_MOUSE Ras-related protein Rap-2c OS=Mus musculus GN=Rap2c PE=1 SV=1	2	4	4	3	29.5	29.5	23.5	20.745	183	183;183	0	28.908	16858000	19143000	13268000	17187000	18424000	0	22023000	18589000	13538000	20188000	19526000	0	27612000	23256000	0	16102000	16747000	11503000	10783000	11931000	0	10233000	15663000	8984900	20674000	8496400	8858500	15323000	13442000	0	26810000	13093000
sp|Q921Y2|IMP3_MOUSE	sp|Q921Y2|IMP3_MOUSE	3	3	3	>sp|Q921Y2|IMP3_MOUSE U3 small nucleolar ribonucleoprotein protein IMP3 OS=Mus musculus GN=Imp3 PE=2 SV=1	1	3	3	3	23.9	23.9	23.9	21.777	184	184	0.00030157	8.9791	5865900	0	10534000	0	18478000	8871500	30472000	14501000	13025000	18463000	17222000	13616000	6760100	15056000	11984000	0	16431000	12662000	7521500	10020000	4596600	13614000	8664200	9500400	11396000	10641000	10595000	0	0	8973100	0	0
sp|Q99K23|UFSP2_MOUSE	sp|Q99K23|UFSP2_MOUSE	2	2	2	>sp|Q99K23|UFSP2_MOUSE Ufm1-specific protease 2 OS=Mus musculus GN=Ufsp2 PE=1 SV=1	1	2	2	2	7.8	7.8	7.8	52.515	461	461	0.0048643	3.2025	0	0	0	0	0	0	0	0	0	0	0	0	0	0	0	0	0	0	0	0	0	0	0	0	0	0	0	0	0	0	0	0
sp|O88796|RPP30_MOUSE	sp|O88796|RPP30_MOUSE	7	7	7	>sp|O88796|RPP30_MOUSE Ribonuclease P protein subunit p30 OS=Mus musculus GN=Rpp30 PE=2 SV=1	1	7	7	7	38.8	38.8	38.8	29.473	268	268	0	102.76	16544000	33192000	17403000	24093000	26093000	24177000	32885000	13535000	28021000	0	30327000	20971000	22477000	28267000	38731000	0	20526000	27187000	24944000	0	17682000	0	26849000	28889000	0	14533000	24476000	13360000	24075000	30904000	0	0
sp|P52800|EFNB2_MOUSE	sp|P52800|EFNB2_MOUSE	3	3	3	>sp|P52800|EFNB2_MOUSE Ephrin-B2 OS=Mus musculus GN=Efnb2 PE=1 SV=1	1	3	3	3	11.3	11.3	11.3	37.202	336	336	0.0082028	2.573	0	0	0	0	0	0	0	0	0	0	0	0	0	0	0	15218000	0	8252000	0	9708400	0	0	0	0	0	0	0	13791000	0	0	0	0
sp|Q8BVU0|LRCH3_MOUSE	sp|Q8BVU0|LRCH3_MOUSE	11	11	11	>sp|Q8BVU0|LRCH3_MOUSE Leucine-rich repeat and calponin homology domain-containing protein 3 OS=Mus musculus GN=Lrch3 PE=2 SV=3	1	11	11	11	23.1	23.1	23.1	86.34	778	778	0	66.626	32403000	38084000	17650000	21872000	68078000	25920000	42621000	25270000	21065000	30136000	37044000	23432000	21186000	63653000	26930000	42387000	30928000	12288000	31106000	49463000	15704000	50535000	22474000	19074000	47976000	33072000	51636000	37455000	71508000	10366000	28100000	78748000
sp|Q8BZM1|GLMN_MOUSE	sp|Q8BZM1|GLMN_MOUSE	6	6	6	>sp|Q8BZM1|GLMN_MOUSE Glomulin OS=Mus musculus GN=Glmn PE=2 SV=1	1	6	6	6	11.9	11.9	11.9	67.755	596	596	0	47.214	20690000	23997000	13098000	28717000	26834000	24289000	43507000	28138000	22828000	36448000	36137000	20907000	31596000	22101000	33057000	30263000	30046000	25473000	25104000	25508000	91433000	42234000	4510900	38970000	33550000	24777000	32143000	41464000	26415000	34700000	34393000	33435000
sp|Q8VDP2|CX056_MOUSE	sp|Q8VDP2|CX056_MOUSE	4	4	4	>sp|Q8VDP2|CX056_MOUSE UPF0428 protein CXorf56 homolog OS=Mus musculus PE=2 SV=1	1	4	4	4	19.8	19.8	19.8	25.594	222	222	0.0026867	4.227	6493900	9421400	0	9969300	14022000	15512000	8206100	12941000	16616000	13122000	8795900	17044000	0	10017000	15128000	0	0	18695000	9144100	9385900	11792000	17940000	12682000	14230000	13805000	12688000	11733000	14458000	11489000	10906000	13985000	4170700
sp|O54984|ASNA_MOUSE	sp|O54984|ASNA_MOUSE	10	10	10	>sp|O54984|ASNA_MOUSE ATPase Asna1 OS=Mus musculus GN=Asna1 PE=1 SV=2	1	10	10	10	40.2	40.2	40.2	38.822	348	348	0	67.853	36296000	35028000	34274000	48709000	41587000	40601000	56698000	46306000	39862000	47632000	52766000	43433000	64284000	51131000	60071000	58685000	45700000	23098000	36235000	37541000	26839000	48383000	31351000	32206000	33653000	50338000	24027000	37541000	37155000	43508000	46775000	38934000
sp|O88895|HDAC3_MOUSE	sp|O88895|HDAC3_MOUSE	3	2	2	>sp|O88895|HDAC3_MOUSE Histone deacetylase 3 OS=Mus musculus GN=Hdac3 PE=1 SV=1	1	3	2	2	8.3	6.4	6.4	48.364	424	424	0.00030845	9.9896	1210300	1673400	0	5339300	0	0	0	0	0	0	0	0	5213000	0	0	0	0	2675200	0	1184800	5133700	2564400	0	0	0	3808100	0	0	0	0	0	0
sp|Q9CZG3|COMD8_MOUSE	sp|Q9CZG3|COMD8_MOUSE	3	3	3	>sp|Q9CZG3|COMD8_MOUSE COMM domain-containing protein 8 OS=Mus musculus GN=Commd8 PE=2 SV=1	1	3	3	3	23.5	23.5	23.5	20.852	183	183	0	21.292	0	0	0	0	0	0	0	0	14323000	10343000	8347200	11571000	12227000	11434000	0	12632000	0	0	10929000	0	0	0	0	0	0	11841000	13400000	17584000	0	12589000	15227000	0
sp|Q8C5L7|RBM34_MOUSE	sp|Q8C5L7|RBM34_MOUSE	5	5	5	>sp|Q8C5L7|RBM34_MOUSE RNA-binding protein 34 OS=Mus musculus GN=Rbm34 PE=1 SV=1	1	5	5	5	21.1	21.1	21.1	41.325	375	375	0.00030102	8.7798	4869000	2907200	2785500	3613300	4028900	9039700	0	0	5331000	5478000	4125700	4420300	4366400	5531400	5799300	5791800	3873200	8109400	0	3178200	3225100	0	3684700	6681000	0	4936300	6124900	0	8831100	8230600	0	0
sp|Q9CWG8|NDUF7_MOUSE	sp|Q9CWG8|NDUF7_MOUSE	5	5	5	>sp|Q9CWG8|NDUF7_MOUSE NADH dehydrogenase [ubiquinone] complex I, assembly factor 7 OS=Mus musculus GN=Ndufaf7 PE=2 SV=4	1	5	5	5	11.7	11.7	11.7	48.384	436	436	0.0048818	3.2431	0	0	0	0	0	0	0	0	0	0	0	0	0	0	0	0	0	0	0	0	0	9202100	7877400	0	9028400	0	0	0	0	0	0	7464500
sp|P00405|COX2_MOUSE	sp|P00405|COX2_MOUSE	5	5	5	>sp|P00405|COX2_MOUSE Cytochrome c oxidase subunit 2 OS=Mus musculus GN=Mtco2 PE=1 SV=1	1	5	5	5	19.4	19.4	19.4	25.976	227	227	0	267.07	194820000	176800000	298510000	300800000	283880000	297870000	322770000	268870000	316030000	334190000	269460000	297740000	374700000	329120000	454900000	271310000	265180000	494560000	176740000	170650000	227460000	367920000	270520000	312620000	300740000	232770000	221030000	293480000	255630000	200800000	281790000	229260000
sp|Q9JIA7|SPHK2_MOUSE	sp|Q9JIA7|SPHK2_MOUSE	5	5	5	>sp|Q9JIA7|SPHK2_MOUSE Sphingosine kinase 2 OS=Mus musculus GN=Sphk2 PE=1 SV=2	1	5	5	5	12.5	12.5	12.5	65.617	617	617	0.00031898	11.868	5967300	6154900	0	3109000	2890500	6585100	3780200	0	8245400	4902900	4446800	5830800	4934700	3420300	0	9208100	3252800	3247800	2258600	3076800	7424300	2734100	6645900	0	0	0	0	0	0	0	4232000	6355100
sp|Q6P2B1|TNPO3_MOUSE	sp|Q6P2B1|TNPO3_MOUSE	6	6	6	>sp|Q6P2B1|TNPO3_MOUSE Transportin-3 OS=Mus musculus GN=Tnpo3 PE=1 SV=1	1	6	6	6	10	10	10	104.17	923	923	0	75.14	5782500	0	1673000	0	3480400	8607200	5315500	9367400	8445700	0	9443200	10534000	12074000	12527000	3552100	8708800	10854000	3957700	0	0	0	0	0	0	0	0	0	5360300	0	0	0	10342000
sp|Q9DAM7|TM263_MOUSE	sp|Q9DAM7|TM263_MOUSE	4	4	4	>sp|Q9DAM7|TM263_MOUSE Transmembrane protein 263 OS=Mus musculus GN=Tmem263 PE=3 SV=1	1	4	4	4	58.3	58.3	58.3	11.549	115	115	0	16.414	29293000	26104000	41320000	70938000	53836000	55492000	48753000	18999000	69654000	60943000	12635000	47736000	31929000	30448000	49233000	47494000	61650000	68602000	24276000	30050000	28129000	63791000	105530000	15087000	44782000	35760000	67751000	45324000	17584000	36048000	27617000	33674000
sp|P22892|AP1G1_MOUSE	sp|P22892|AP1G1_MOUSE	7	7	7	>sp|P22892|AP1G1_MOUSE AP-1 complex subunit gamma-1 OS=Mus musculus GN=Ap1g1 PE=1 SV=3	1	7	7	7	9.9	9.9	9.9	91.349	822	822	0.0003308	14.163	6640200	7609800	5458800	17580000	13369000	0	8029900	13997000	0	12203000	9809700	6277600	13317000	13587000	0	13551000	12847000	0	8722600	3988200	7884000	9614300	0	0	11644000	0	0	11442000	0	8427200	13393000	0
sp|Q8CIG9|FBXL8_MOUSE	sp|Q8CIG9|FBXL8_MOUSE	3	3	3	>sp|Q8CIG9|FBXL8_MOUSE F-box/LRR-repeat protein 8 OS=Mus musculus GN=Fbxl8 PE=1 SV=1	1	3	3	3	14.2	14.2	14.2	41.144	374	374	0.0019247	4.9812	0	0	0	0	0	0	0	0	0	0	0	0	0	0	0	0	0	0	0	0	0	7760900	0	0	0	0	0	0	0	0	0	0
sp|O88622|PARG_MOUSE	sp|O88622|PARG_MOUSE	4	4	4	>sp|O88622|PARG_MOUSE Poly(ADP-ribose) glycohydrolase OS=Mus musculus GN=Parg PE=1 SV=2	1	4	4	4	7.8	7.8	7.8	109.32	969	969	0	43.602	13214000	0	1831700	39389000	0	0	0	18752000	0	26298000	0	0	19708000	15616000	0	23089000	16543000	0	13299000	10928000	15777000	12008000	0	14473000	27954000	0	6180600	0	0	5738300	12097000	5483400
sp|Q8K114|INT9_MOUSE	sp|Q8K114|INT9_MOUSE	10	10	10	>sp|Q8K114|INT9_MOUSE Integrator complex subunit 9 OS=Mus musculus GN=Ints9 PE=2 SV=1	1	10	10	10	19.3	19.3	19.3	74.077	658	658	0	21.544	11001000	8671200	8920100	21727000	24851000	7735800	22920000	19686000	16377000	12643000	27141000	11365000	20665000	19766000	8534300	10583000	0	9294500	6838100	5359200	0	11115000	0	13787000	0	6716100	28394000	12803000	10459000	20457000	9738100	19975000
sp|Q99LI8|HGS_MOUSE	sp|Q99LI8|HGS_MOUSE	5	5	5	>sp|Q99LI8|HGS_MOUSE Hepatocyte growth factor-regulated tyrosine kinase substrate OS=Mus musculus GN=Hgs PE=1 SV=2	1	5	5	5	7	7	7	86.014	775	775	0.0031949	4.0438	0	0	0	0	0	0	0	0	0	0	0	0	0	0	0	0	0	0	0	0	0	0	0	0	0	0	0	0	0	13958000	0	0
sp|Q9JIX0|ENY2_MOUSE	sp|Q9JIX0|ENY2_MOUSE	6	6	6	>sp|Q9JIX0|ENY2_MOUSE Transcription and mRNA export factor ENY2 OS=Mus musculus GN=Eny2 PE=3 SV=1	1	6	6	6	56.4	56.4	56.4	11.528	101	101	0	67.47	20012000	26234000	110360000	50950000	39053000	51745000	43000000	36339000	41984000	49447000	39868000	40874000	26020000	38231000	108130000	28852000	34824000	36107000	60220000	33283000	35055000	42646000	53570000	56117000	54930000	42622000	50146000	46853000	65611000	55560000	20442000	58920000
sp|P59708|SF3B6_MOUSE	sp|P59708|SF3B6_MOUSE	8	8	8	>sp|P59708|SF3B6_MOUSE Splicing factor 3B subunit 6 OS=Mus musculus GN=Sf3b6 PE=1 SV=1	1	8	8	8	60.8	60.8	60.8	14.585	125	125	0	36.662	31284000	43834000	36538000	46905000	50504000	53123000	41167000	53748000	49665000	45955000	46165000	54239000	59514000	65200000	98196000	53340000	45578000	46365000	28391000	40436000	33589000	41625000	48817000	24138000	36257000	42395000	49721000	33667000	26739000	29647000	42111000	31026000
sp|P35585|AP1M1_MOUSE	sp|P35585|AP1M1_MOUSE;sp|Q9WVP1|AP1M2_MOUSE	14;3	14;3	14;3	>sp|P35585|AP1M1_MOUSE AP-1 complex subunit mu-1 OS=Mus musculus GN=Ap1m1 PE=1 SV=3	2	14	14	14	48.5	48.5	48.5	48.542	423	423;423	0	136.39	20410000	30890000	33328000	33176000	11096000	27731000	28432000	20284000	18445000	24080000	25055000	26722000	22080000	27645000	24580000	24966000	26477000	19153000	18503000	0	15252000	0	0	21395000	0	10733000	0	0	22906000	23639000	15991000	0
sp|Q03249|GALT_MOUSE	sp|Q03249|GALT_MOUSE	3	3	3	>sp|Q03249|GALT_MOUSE Galactose-1-phosphate uridylyltransferase OS=Mus musculus GN=Galt PE=2 SV=3	1	3	3	3	13.5	13.5	13.5	43.232	379	379	0.0067856	2.7908	0	0	3956700	0	0	0	0	0	0	0	0	0	0	0	0	0	0	0	0	0	0	0	0	0	0	0	0	0	3905300	0	0	0
sp|Q99MI6|GIMA3_MOUSE	sp|Q99MI6|GIMA3_MOUSE	12	12	5	>sp|Q99MI6|GIMA3_MOUSE GTPase IMAP family member 3 OS=Mus musculus GN=Gimap3 PE=1 SV=2	1	12	12	5	46.8	46.8	20.6	34.179	301	301	0	155.16	9896700	8572900	11795000	15081000	9821100	0	0	11758000	15892000	13806000	7518000	0	10886000	15046000	0	5528000	0	11232000	5952300	3614000	0	0	9033100	0	15632000	0	9377100	0	18675000	0	0	19070000
sp|Q61183|PAPOA_MOUSE	sp|Q61183|PAPOA_MOUSE	10	10	5	>sp|Q61183|PAPOA_MOUSE Poly(A) polymerase alpha OS=Mus musculus GN=Papola PE=1 SV=4	1	10	10	5	22.9	22.9	11.8	82.308	739	739	0	215.83	11842000	13468000	13797000	21578000	20480000	18267000	18763000	16450000	13925000	10408000	17786000	10388000	21624000	15677000	17134000	11861000	13699000	20439000	16366000	18168000	9381200	14168000	12007000	14310000	0	14535000	19964000	21155000	7928600	21568000	9724500	0
sp|Q9JKB3|YBOX3_MOUSE	sp|Q9JKB3|YBOX3_MOUSE	19	11	10	>sp|Q9JKB3|YBOX3_MOUSE Y-box-binding protein 3 OS=Mus musculus GN=Ybx3 PE=1 SV=2	1	19	11	10	57.6	51	42.4	38.813	361	361	0	66.693	31623000	36152000	22902000	46697000	57354000	24634000	41518000	69843000	25391000	50704000	53337000	31270000	46569000	51056000	28945000	53808000	66187000	25206000	44635000	46495000	21584000	63484000	64082000	53661000	67556000	38890000	37990000	69281000	64254000	65185000	52589000	53986000
sp|Q6PAR5|GAPD1_MOUSE	sp|Q6PAR5|GAPD1_MOUSE	18	18	18	>sp|Q6PAR5|GAPD1_MOUSE GTPase-activating protein and VPS9 domain-containing protein 1 OS=Mus musculus GN=Gapvd1 PE=1 SV=2	1	18	18	18	18	18	18	162.4	1458	1458	0	62.869	61758000	54550000	65717000	68838000	73575000	100330000	96242000	55541000	83125000	68114000	77437000	76855000	74635000	69688000	113200000	78541000	58071000	83101000	42999000	48483000	23789000	83348000	101900000	34219000	84440000	59408000	53999000	74000000	68736000	34784000	77336000	45559000
sp|Q9D0L7|ARM10_MOUSE	sp|Q9D0L7|ARM10_MOUSE	8	8	8	>sp|Q9D0L7|ARM10_MOUSE Armadillo repeat-containing protein 10 OS=Mus musculus GN=Armc10 PE=1 SV=1	1	8	8	8	31.4	31.4	31.4	33.31	306	306	0	87.41	21780000	21706000	24429000	41823000	58414000	33549000	41078000	51278000	29225000	44467000	47182000	26347000	52112000	42827000	42902000	43188000	45594000	18560000	24804000	32291000	24753000	55028000	54776000	34720000	66968000	34965000	26034000	47174000	47047000	29321000	53056000	41781000
sp|B2RRE7|OTUD4_MOUSE	sp|B2RRE7|OTUD4_MOUSE	7	7	7	>sp|B2RRE7|OTUD4_MOUSE OTU domain-containing protein 4 OS=Mus musculus GN=Otud4 PE=1 SV=1	1	7	7	7	10.1	10.1	10.1	123.05	1107	1107	0	37.441	0	0	9176700	0	0	13995000	0	0	12167000	0	10376000	16320000	0	0	7012200	10032000	0	5904700	7908300	4192100	0	0	13763000	0	0	0	0	0	7559200	16546000	10012000	0
sp|Q8C522|ENDD1_MOUSE	sp|Q8C522|ENDD1_MOUSE	2	2	2	>sp|Q8C522|ENDD1_MOUSE Endonuclease domain-containing 1 protein OS=Mus musculus GN=Endod1 PE=1 SV=2	1	2	2	2	5.4	5.4	5.4	55.262	501	501	0	24.408	0	0	0	0	0	0	0	0	0	0	0	0	0	0	0	0	0	0	0	3340700	0	0	0	0	0	0	0	0	0	0	0	0
sp|Q63850|NUP62_MOUSE	sp|Q63850|NUP62_MOUSE	12	12	11	>sp|Q63850|NUP62_MOUSE Nuclear pore glycoprotein p62 OS=Mus musculus GN=Nup62 PE=1 SV=2	1	12	12	11	29.8	29.8	25.9	53.254	526	526	0	287.81	119090000	91003000	140420000	126960000	90055000	75527000	155060000	95271000	124570000	139360000	89111000	105960000	149380000	89362000	162930000	124180000	73395000	105850000	79497000	55385000	143270000	127040000	144320000	62088000	118000000	110060000	60252000	118640000	116110000	34190000	104810000	133140000
sp|P54254|ATX1_MOUSE	sp|P54254|ATX1_MOUSE	2	2	2	>sp|P54254|ATX1_MOUSE Ataxin-1 OS=Mus musculus GN=Atxn1 PE=1 SV=2	1	2	2	2	3.9	3.9	3.9	83.792	791	791	0.0034085	3.7053	7018800	0	4991700	0	0	0	0	0	0	0	0	0	0	0	4203700	0	0	0	0	0	0	0	0	0	0	0	0	0	0	0	0	0
sp|Q8BSN5|PHF23_MOUSE	sp|Q8BSN5|PHF23_MOUSE	3	3	3	>sp|Q8BSN5|PHF23_MOUSE PHD finger protein 23 OS=Mus musculus GN=Phf23 PE=2 SV=2	1	3	3	3	13	13	13	43.546	401	401	0.00031969	11.99	12399000	8910400	12368000	23158000	0	0	0	0	0	0	0	0	0	19521000	0	20519000	8704000	0	15278000	0	11858000	17635000	0	25597000	39575000	39836000	13356000	13303000	0	12342000	33080000	42980000
sp|Q9CQL5|RM18_MOUSE	sp|Q9CQL5|RM18_MOUSE	2	2	2	>sp|Q9CQL5|RM18_MOUSE 39S ribosomal protein L18, mitochondrial OS=Mus musculus GN=Mrpl18 PE=2 SV=1	1	2	2	2	14.4	14.4	14.4	20.677	180	180	0.00088313	7.6907	6904700	9912100	0	0	5986100	13220000	0	7453100	12035000	0	9611900	0	0	9595100	9730200	0	13868000	0	5155800	0	12654000	0	7838100	0	0	9102100	0	0	0	13767000	0	7200500
sp|Q9DCB8|ISCA2_MOUSE	sp|Q9DCB8|ISCA2_MOUSE	6	6	6	>sp|Q9DCB8|ISCA2_MOUSE Iron-sulfur cluster assembly 2 homolog, mitochondrial OS=Mus musculus GN=Isca2 PE=2 SV=2	1	6	6	6	61.7	61.7	61.7	16.718	154	154	0	65.41	23368000	18249000	20253000	28506000	20611000	29317000	34525000	19948000	26693000	24834000	22899000	22059000	26175000	33684000	19779000	30009000	28293000	30373000	18203000	21212000	19287000	28106000	38412000	20917000	26235000	28230000	27393000	28770000	28863000	20710000	23164000	27316000
sp|P0C6F1|DYH2_MOUSE	sp|P0C6F1|DYH2_MOUSE	8	8	8	>sp|P0C6F1|DYH2_MOUSE Dynein heavy chain 2, axonemal OS=Mus musculus GN=Dnah2 PE=2 SV=1	1	8	8	8	2.5	2.5	2.5	511.56	4456	4456	0.0051151	3.1827	93131000	140140000	141330000	124190000	146790000	141200000	122300000	143690000	140790000	122890000	133930000	127650000	13642000	132530000	0	94029000	139670000	150920000	104130000	143190000	97876000	133600000	282440000	175610000	128000000	274160000	176390000	131620000	110460000	113010000	116200000	117970000
sp|Q99LG0|UBP16_MOUSE	sp|Q99LG0|UBP16_MOUSE	2	2	2	>sp|Q99LG0|UBP16_MOUSE Ubiquitin carboxyl-terminal hydrolase 16 OS=Mus musculus GN=Usp16 PE=1 SV=2	1	2	2	2	4.2	4.2	4.2	93.433	825	825	0.0008808	7.5858	0	0	0	0	0	0	0	0	0	0	0	0	0	0	0	0	0	0	3688400	0	0	0	0	0	0	0	0	0	0	0	0	0
sp|L0N7N1|KIF14_MOUSE	sp|L0N7N1|KIF14_MOUSE	5	5	5	>sp|L0N7N1|KIF14_MOUSE Kinesin-like protein KIF14 OS=Mus musculus GN=Kif14 PE=1 SV=1	1	5	5	5	4.1	4.1	4.1	186.44	1674	1674	0.002459	4.7304	0	6868700	0	0	0	11851000	0	0	0	0	0	8653100	0	0	0	0	0	0	0	8322200	0	0	0	0	0	0	0	0	0	0	0	0
sp|Q91ZR1|RAB4B_MOUSE	sp|Q91ZR1|RAB4B_MOUSE;sp|P56371|RAB4A_MOUSE	5;1	5;1	5;1	>sp|Q91ZR1|RAB4B_MOUSE Ras-related protein Rab-4B OS=Mus musculus GN=Rab4b PE=2 SV=2	2	5	5	5	31.9	31.9	31.9	23.629	213	213;218	0	24.932	11169000	9180300	11932000	13384000	19337000	10093000	15542000	16685000	14789000	17111000	15179000	17414000	20423000	15081000	7213100	14737000	15592000	19307000	5379200	7228700	13366000	14536000	0	0	15479000	8905700	0	7733100	0	0	0	10810000
sp|P12787|COX5A_MOUSE	sp|P12787|COX5A_MOUSE	10	10	10	>sp|P12787|COX5A_MOUSE Cytochrome c oxidase subunit 5A, mitochondrial OS=Mus musculus GN=Cox5a PE=1 SV=2	1	10	10	10	63	63	63	16.101	146	146	0	323.31	747890000	643940000	1123800000	938850000	840880000	1053100000	986550000	842700000	1149100000	722050000	826920000	1052900000	766740000	816960000	1318200000	824560000	760710000	1328000000	726840000	823280000	610950000	1295900000	1447000000	1101500000	1132100000	1247700000	986010000	1165300000	1215600000	954170000	1083700000	1347300000
sp|Q63829|COMD3_MOUSE	sp|Q63829|COMD3_MOUSE	5	5	5	>sp|Q63829|COMD3_MOUSE COMM domain-containing protein 3 OS=Mus musculus GN=Commd3 PE=2 SV=1	1	5	5	5	29.2	29.2	29.2	22.037	195	195	0.00088183	7.6447	0	8018400	1237600	0	0	0	0	5235900	0	0	0	0	0	5400500	2183000	0	6269200	0	7708200	10558000	58520000	0	9034700	15976000	13214000	9401900	8684100	0	15293000	11308000	8086100	10352000
sp|O09005|DEGS1_MOUSE	sp|O09005|DEGS1_MOUSE	4	4	4	>sp|O09005|DEGS1_MOUSE Sphingolipid delta(4)-desaturase DES1 OS=Mus musculus GN=Degs1 PE=2 SV=1	1	4	4	4	19.8	19.8	19.8	38.241	323	323	0	42.781	17606000	16685000	20026000	30945000	31100000	23778000	33528000	0	28618000	5280300	0	25538000	27078000	22852000	21118000	29326000	28394000	22866000	20828000	19544000	16145000	40373000	36532000	24513000	30650000	27023000	24313000	30296000	28768000	25917000	31257000	27575000
sp|Q8R088|GLP3L_MOUSE	sp|Q8R088|GLP3L_MOUSE	4	4	4	>sp|Q8R088|GLP3L_MOUSE Golgi phosphoprotein 3-like OS=Mus musculus GN=Golph3l PE=1 SV=1	1	4	4	4	17.5	17.5	17.5	32.905	285	285	0.00031447	10.945	0	0	0	0	0	0	0	0	0	0	0	0	0	0	0	0	0	0	0	0	0	0	0	0	0	0	0	0	0	0	0	0
sp|P70336|ROCK2_MOUSE	sp|P70336|ROCK2_MOUSE	12	9	9	>sp|P70336|ROCK2_MOUSE Rho-associated protein kinase 2 OS=Mus musculus GN=Rock2 PE=1 SV=1	1	12	9	9	11.1	9.7	9.7	160.58	1388	1388	0.00030998	10.327	20017000	0	14825000	12909000	17806000	0	15890000	0	13732000	13760000	0	0	11908000	12044000	16261000	12065000	18111000	21055000	10159000	12559000	8240100	18129000	16623000	0	15193000	0	19304000	22650000	15588000	0	13763000	11770000
sp|P01849|TCA_MOUSE	sp|P01849|TCA_MOUSE	3	3	3	>sp|P01849|TCA_MOUSE T-cell receptor alpha chain C region OS=Mus musculus GN=Tcra PE=1 SV=1	1	3	3	3	26.8	26.8	26.8	15.494	138	138	0	59.69	40033000	43267000	39816000	51933000	59513000	41567000	36778000	41751000	33699000	41453000	44902000	37815000	43039000	36782000	41624000	49067000	49963000	56651000	52009000	56275000	40527000	73577000	41156000	55199000	61043000	70098000	77158000	66279000	64621000	61846000	62133000	54121000
sp|Q9DB43|ZFPL1_MOUSE	sp|Q9DB43|ZFPL1_MOUSE	3	3	3	>sp|Q9DB43|ZFPL1_MOUSE Zinc finger protein-like 1 OS=Mus musculus GN=Zfpl1 PE=1 SV=1	1	3	3	3	12.9	12.9	12.9	34.155	310	310	0	28.924	5962400	9176000	6997600	10224000	16194000	13949000	0	13174000	14302000	8257500	11579000	14252000	10471000	11785000	6702800	9290700	11383000	10405000	6733000	7671800	0	10539000	13798000	6431300	8387700	18642000	8660700	12931000	20064000	7183200	7668300	17979000
sp|Q8R3F9|STPAP_MOUSE	sp|Q8R3F9|STPAP_MOUSE	3	3	3	>sp|Q8R3F9|STPAP_MOUSE Speckle targeted PIP5K1A-regulated poly(A) polymerase OS=Mus musculus GN=Tut1 PE=1 SV=1	1	3	3	3	4.7	4.7	4.7	94.602	869	869	0.0026925	4.3025	0	0	11096000	0	0	9464700	0	0	10657000	0	0	0	0	0	5718300	0	0	12227000	0	0	0	0	0	0	0	0	0	0	0	13243000	0	0
sp|Q9CPP0|NPM3_MOUSE	sp|Q9CPP0|NPM3_MOUSE	6	6	5	>sp|Q9CPP0|NPM3_MOUSE Nucleoplasmin-3 OS=Mus musculus GN=Npm3 PE=2 SV=3	1	6	6	5	65.7	65.7	56.6	19.023	175	175	0	323.31	132050000	102580000	160200000	119640000	108960000	119800000	154730000	122130000	104690000	110770000	84591000	114290000	106720000	98529000	215300000	120140000	106120000	210570000	140490000	114600000	163520000	190560000	182520000	193700000	131330000	171070000	207420000	162640000	171000000	268950000	175280000	222470000
sp|Q8VEE0|RPE_MOUSE	sp|Q8VEE0|RPE_MOUSE	3	3	3	>sp|Q8VEE0|RPE_MOUSE Ribulose-phosphate 3-epimerase OS=Mus musculus GN=Rpe PE=2 SV=1	1	3	3	3	26.8	26.8	26.8	24.945	228	228	0	80.396	38233000	21980000	52604000	36933000	33594000	21278000	60329000	39596000	29393000	37677000	37895000	26484000	50347000	29292000	36708000	45290000	33591000	44513000	33921000	24298000	27366000	60406000	45684000	39028000	56025000	46293000	45510000	44951000	55139000	40263000	45645000	45997000
sp|Q61464|ZN638_MOUSE	sp|Q61464|ZN638_MOUSE	16	16	16	>sp|Q61464|ZN638_MOUSE Zinc finger protein 638 OS=Mus musculus GN=Znf638 PE=1 SV=2	1	16	16	16	11.3	11.3	11.3	218.13	1960	1960	0	15.926	9246900	12979000	10574000	0	11029000	15688000	8224700	7770900	25694000	13494000	0	18365000	21422000	12008000	12526000	14265000	9908700	12836000	8912100	17042000	12663000	17962000	13750000	17093000	15227000	14909000	6970100	14294000	17859000	9082000	18510000	11890000
sp|Q6PGG2|GMIP_MOUSE	sp|Q6PGG2|GMIP_MOUSE	12	12	12	>sp|Q6PGG2|GMIP_MOUSE GEM-interacting protein OS=Mus musculus GN=Gmip PE=1 SV=1	1	12	12	12	17.3	17.3	17.3	107.54	971	971	0	112.58	14934000	6823200	11779000	0	0	6611800	0	22062000	3217800	3101100	11486000	15542000	10518000	19660000	7009500	0	0	25357000	12936000	17713000	0	19370000	0	0	0	3399400	16027000	9340700	3580700	22225000	9668500	34375000
sp|O35250|EXOC7_MOUSE	sp|O35250|EXOC7_MOUSE	6	6	6	>sp|O35250|EXOC7_MOUSE Exocyst complex component 7 OS=Mus musculus GN=Exoc7 PE=1 SV=2	1	6	6	6	12.1	12.1	12.1	79.959	697	697	0.00271	4.4852	29514000	49332000	27763000	48608000	57583000	7744900	40955000	44306000	7901900	54578000	51036000	4671200	27795000	47172000	12840000	44879000	80447000	7636100	26027000	48577000	0	56571000	61723000	44235000	64865000	55382000	29638000	71094000	68912000	33998000	48659000	59575000
sp|Q00422|GABPA_MOUSE	sp|Q00422|GABPA_MOUSE	11	11	11	>sp|Q00422|GABPA_MOUSE GA-binding protein alpha chain OS=Mus musculus GN=Gabpa PE=1 SV=2	1	11	11	11	40.1	40.1	40.1	51.344	454	454	0	81.425	64208000	53208000	54684000	31277000	53695000	47345000	52843000	59739000	55018000	64152000	56985000	51268000	57841000	60911000	68548000	46508000	73218000	65194000	35952000	34367000	35984000	42175000	54271000	44869000	54216000	41942000	61407000	57603000	36788000	30512000	60011000	42688000
sp|Q9D1G1|RAB1B_MOUSE	sp|Q9D1G1|RAB1B_MOUSE	14	8	7	>sp|Q9D1G1|RAB1B_MOUSE Ras-related protein Rab-1B OS=Mus musculus GN=Rab1b PE=1 SV=1	1	14	8	7	75.6	41.8	36.8	22.187	201	201	0	168.27	113350000	157040000	173240000	229760000	221980000	192360000	149230000	234490000	203120000	185470000	222830000	180190000	189310000	213070000	147930000	186350000	188500000	149530000	121980000	136510000	154460000	198510000	196640000	234430000	202370000	195880000	169150000	191930000	185660000	243380000	167740000	204020000
sp|P97364|SPS2_MOUSE	sp|P97364|SPS2_MOUSE	5	5	5	>sp|P97364|SPS2_MOUSE Selenide, water dikinase 2 OS=Mus musculus GN=Sephs2 PE=1 SV=3	1	5	5	5	20.8	20.8	20.8	47.833	452	452	0.00031476	10.985	12967000	0	12155000	0	0	16747000	0	0	0	9619700	10822000	19398000	0	10284000	12156000	0	14153000	16070000	0	6794600	0	0	0	0	0	7288900	0	0	0	14297000	0	7897300
sp|Q9EPQ8|TCF20_MOUSE	sp|Q9EPQ8|TCF20_MOUSE	6	6	6	>sp|Q9EPQ8|TCF20_MOUSE Transcription factor 20 OS=Mus musculus GN=Tcf20 PE=1 SV=3	1	6	6	6	5.2	5.2	5.2	215.68	1987	1987	0.00031526	11.006	3465000	3121100	2095900	6198600	6712400	2944600	0	0	3277600	6505900	6118000	3027200	6056800	7521300	1335500	4928900	5855600	2216400	3158900	0	4475600	3522300	4368200	2613700	2985600	2853800	2295600	3375200	3036900	2883400	4240500	4116200
sp|P29452|CASP1_MOUSE	sp|P29452|CASP1_MOUSE	5	5	5	>sp|P29452|CASP1_MOUSE Caspase-1 OS=Mus musculus GN=Casp1 PE=1 SV=1	1	5	5	5	13.9	13.9	13.9	45.64	402	402	0.0026889	4.2502	4967900	5761600	6497700	0	0	9277000	0	0	8700900	0	7554000	6697500	6231200	8221500	12036000	6618600	7493600	0	0	3293000	0	0	0	5700600	0	5082000	0	6486200	0	4097100	0	0
sp|Q99LH1|NOG2_MOUSE	sp|Q99LH1|NOG2_MOUSE	6	6	6	>sp|Q99LH1|NOG2_MOUSE Nucleolar GTP-binding protein 2 OS=Mus musculus GN=Gnl2 PE=2 SV=2	1	6	6	6	12.1	12.1	12.1	83.345	728	728	0	88.438	14678000	10846000	11089000	18101000	21190000	15992000	12423000	14125000	16144000	17984000	18414000	17998000	15038000	14676000	11619000	20811000	17663000	16631000	17528000	13603000	9899500	22696000	23914000	18187000	30266000	27679000	18132000	21562000	20711000	18094000	19290000	16851000
sp|Q9CQG2|MET16_MOUSE	sp|Q9CQG2|MET16_MOUSE	7	7	7	>sp|Q9CQG2|MET16_MOUSE Methyltransferase-like protein 16 OS=Mus musculus GN=Mettl16 PE=2 SV=1	1	7	7	7	19.7	19.7	19.7	62.34	553	553	0	27.34	22153000	13287000	16098000	22049000	0	19225000	23190000	22447000	16832000	0	25906000	19686000	13441000	21521000	23213000	12153000	23444000	16396000	7069300	10573000	12523000	8105200	18463000	0	0	23155000	16736000	0	15922000	15533000	16754000	0
sp|P16254|SRP14_MOUSE	sp|P16254|SRP14_MOUSE	6	6	6	>sp|P16254|SRP14_MOUSE Signal recognition particle 14 kDa protein OS=Mus musculus GN=Srp14 PE=1 SV=1	1	6	6	6	55.5	55.5	55.5	12.51	110	110	0	164.48	113420000	101220000	144450000	147790000	123760000	135060000	135220000	121150000	119740000	168410000	107790000	117350000	145640000	122580000	179090000	164770000	130470000	157120000	121860000	100610000	120150000	152550000	178080000	135700000	125750000	161330000	132740000	131960000	130470000	153370000	134360000	128960000
sp|P70445|4EBP2_MOUSE	sp|P70445|4EBP2_MOUSE	3	3	2	>sp|P70445|4EBP2_MOUSE Eukaryotic translation initiation factor 4E-binding protein 2 OS=Mus musculus GN=Eif4ebp2 PE=1 SV=1	1	3	3	2	41.7	41.7	36.7	12.898	120	120	0	74.037	22048000	0	0	0	0	0	26104000	0	0	14807000	17432000	0	0	0	0	22193000	15456000	25385000	0	26816000	12943000	36084000	0	16342000	23994000	39827000	15454000	27857000	24079000	24117000	33397000	11349000
sp|Q5UAK0|MIER1_MOUSE	sp|Q5UAK0|MIER1_MOUSE	4	4	4	>sp|Q5UAK0|MIER1_MOUSE Mesoderm induction early response protein 1 OS=Mus musculus GN=Mier1 PE=1 SV=2	1	4	4	4	9.6	9.6	9.6	57.908	511	511	0	26.237	6747600	21312000	2469400	24842000	27847000	0	9260000	18663000	0	25890000	25996000	0	23379000	27219000	0	18931000	28958000	0	8820600	15036000	3323900	10048000	9592100	0	11179000	8365900	0	10250000	6812500	0	19156000	13176000
sp|Q99KP3|CRYL1_MOUSE	sp|Q99KP3|CRYL1_MOUSE	3	3	3	>sp|Q99KP3|CRYL1_MOUSE Lambda-crystallin homolog OS=Mus musculus GN=Cryl1 PE=2 SV=3	1	3	3	3	17.6	17.6	17.6	35.208	319	319	0.00085911	6.498	0	7608300	0	0	11720000	0	0	0	0	6669500	0	4148700	6130500	0	0	8763800	8817800	8892800	0	0	0	12450000	0	0	7134200	7288300	6419000	9249700	7176800	0	0	8799000
sp|Q9QXG4|ACSA_MOUSE	sp|Q9QXG4|ACSA_MOUSE	3	3	3	>sp|Q9QXG4|ACSA_MOUSE Acetyl-coenzyme A synthetase, cytoplasmic OS=Mus musculus GN=Acss2 PE=1 SV=2	1	3	3	3	6.8	6.8	6.8	78.861	701	701	0.0034382	3.8932	0	0	0	8858400	0	0	7909200	7390200	0	6115700	0	0	6394600	0	0	0	0	0	7059200	5843600	0	0	0	6923500	7601400	0	7872300	0	5780200	0	5567500	6152700
sp|Q8QZV7|ASUN_MOUSE	sp|Q8QZV7|ASUN_MOUSE	14	14	14	>sp|Q8QZV7|ASUN_MOUSE Protein asunder homolog OS=Mus musculus GN=Asun PE=1 SV=2	1	14	14	14	24.9	24.9	24.9	82.779	732	732	0	38.64	9034000	15539000	25603000	13183000	14555000	19093000	14952000	14400000	22385000	9783100	18666000	22251000	3792600	18889000	35739000	0	16565000	20272000	2946800	10902000	15905000	13638000	6740900	12557000	13063000	0	39618000	11103000	15994000	31821000	10090000	0
sp|P81269|ATF1_MOUSE	sp|P81269|ATF1_MOUSE	6	3	3	>sp|P81269|ATF1_MOUSE Cyclic AMP-dependent transcription factor ATF-1 OS=Mus musculus GN=Atf1 PE=1 SV=1	1	6	3	3	20.4	14.5	14.5	29.237	269	269	0.0011226	5.6521	14003000	10922000	15551000	18683000	16568000	0	19692000	19564000	0	13268000	14548000	14089000	17470000	15547000	0	17048000	23513000	0	13639000	16936000	0	25044000	0	0	21793000	20679000	0	20244000	27670000	13890000	22494000	21122000
sp|Q99N84|RT18B_MOUSE	sp|Q99N84|RT18B_MOUSE	5	5	5	>sp|Q99N84|RT18B_MOUSE 28S ribosomal protein S18b, mitochondrial OS=Mus musculus GN=Mrps18b PE=2 SV=1	1	5	5	5	17.7	17.7	17.7	28.702	254	254	0	33.19	32067000	29419000	35007000	43553000	38980000	5475700	33896000	37718000	19416000	47932000	37852000	8588500	36461000	30373000	4609300	37158000	42350000	10847000	26388000	26284000	21424000	40804000	33491000	39436000	34516000	35572000	29679000	41454000	28630000	27086000	40425000	36872000
sp|Q8K349|GIMA6_MOUSE	sp|Q8K349|GIMA6_MOUSE	4	4	4	>sp|Q8K349|GIMA6_MOUSE GTPase IMAP family member 6 OS=Mus musculus GN=Gimap6 PE=2 SV=1	1	4	4	4	16.4	16.4	16.4	34.144	305	305	0.0011151	5.4165	0	0	0	0	0	0	0	0	0	0	0	0	0	0	4572600	0	0	0	2775800	0	0	0	0	0	0	0	0	0	0	0	0	0
sp|Q9Z180|SETBP_MOUSE	sp|Q9Z180|SETBP_MOUSE	4	4	3	>sp|Q9Z180|SETBP_MOUSE SET-binding protein OS=Mus musculus GN=Setbp1 PE=1 SV=4	1	4	4	3	3.5	3.5	2.7	173.08	1582	1582	1	-2	23348000	21775000	9573300	26435000	30552000	0	21085000	26974000	0	27239000	21230000	0	17594000	24196000	0	26665000	27258000	0	25374000	26189000	33187000	31863000	28952000	35305000	19042000	35627000	30505000	32655000	37741000	31435000	53118000	42154000
sp|Q6PCM2|INT6_MOUSE	sp|Q6PCM2|INT6_MOUSE;sp|Q8BND4|DX26B_MOUSE	6;1	6;1	6;1	>sp|Q6PCM2|INT6_MOUSE Integrator complex subunit 6 OS=Mus musculus GN=Ints6 PE=2 SV=1	2	6	6	6	9.6	9.6	9.6	99.66	883	883;861	0.00030941	10.16	8573400	6062100	0	9455000	6296200	0	0	0	0	0	0	0	0	6086700	0	0	9379100	0	10480000	5050300	0	6503400	9069100	0	0	0	0	0	0	0	12137000	0
sp|Q9D0D4|DIM1_MOUSE	sp|Q9D0D4|DIM1_MOUSE	3	3	3	>sp|Q9D0D4|DIM1_MOUSE Probable dimethyladenosine transferase OS=Mus musculus GN=Dimt1 PE=2 SV=1	1	3	3	3	14.1	14.1	14.1	35.274	313	313	0.0067822	2.7858	8680200	12287000	5761000	4815900	5341800	12304000	9362000	6492000	10296000	5498800	3033700	0	7677900	8611100	9862100	9211000	0	7659700	0	5900400	8002000	8004400	0	0	2890400	0	16670000	5855700	4743900	9140000	7264200	5592500
sp|P01852|TCB1_MOUSE;sp|P01851|TCB2_MOUSE	sp|P01852|TCB1_MOUSE;sp|P01851|TCB2_MOUSE	4;4	4;4	4;4	>sp|P01852|TCB1_MOUSE T-cell receptor beta-1 chain C region OS=Mus musculus PE=1 SV=1;>sp|P01851|TCB2_MOUSE T-cell receptor beta-2 chain C region OS=Mus musculus PE=1 SV=1	2	4	4	4	20.8	20.8	20.8	19.346	173	173;173	0.0003251	13.018	23239000	25928000	8615200	22089000	26618000	12414000	24122000	23438000	0	25316000	28170000	15381000	29040000	35185000	21596000	16603000	25916000	0	8928700	18033000	26377000	10827000	0	14695000	0	6088900	27452000	0	3710500	17183000	3332900	2098100
sp|Q80TR8|VPRBP_MOUSE	sp|Q80TR8|VPRBP_MOUSE	12	12	12	>sp|Q80TR8|VPRBP_MOUSE Protein VPRBP OS=Mus musculus GN=Vprbp PE=1 SV=4	1	12	12	12	13.4	13.4	13.4	168.93	1506	1506	0	26.59	32402000	18329000	28255000	32175000	35966000	31530000	39999000	28040000	20545000	28501000	27514000	24605000	39945000	21871000	24848000	30113000	32902000	37585000	33852000	21333000	40406000	46808000	34354000	23693000	50645000	23366000	20573000	40126000	22408000	25397000	42960000	24880000
sp|Q920Q6|MSI2H_MOUSE	sp|Q920Q6|MSI2H_MOUSE	4	4	4	>sp|Q920Q6|MSI2H_MOUSE RNA-binding protein Musashi homolog 2 OS=Mus musculus GN=Msi2 PE=1 SV=1	1	4	4	4	15.6	15.6	15.6	36.938	346	346	0	22.599	19303000	25939000	16871000	16309000	22919000	13793000	27327000	21421000	10982000	14553000	18490000	12150000	16375000	30897000	26929000	16303000	22886000	12423000	14482000	14716000	19712000	17616000	25024000	19989000	17532000	25777000	14433000	22963000	22869000	0	18147000	0
sp|Q6PGF7|EXOC8_MOUSE	sp|Q6PGF7|EXOC8_MOUSE	5	5	5	>sp|Q6PGF7|EXOC8_MOUSE Exocyst complex component 8 OS=Mus musculus GN=Exoc8 PE=1 SV=1	1	5	5	5	8.7	8.7	8.7	81.034	716	716	0	23.51	22736000	10621000	15424000	28191000	17118000	10818000	22962000	18245000	18851000	23497000	32780000	14504000	15237000	13886000	12774000	27639000	12846000	21473000	21736000	15542000	0	12871000	16168000	17613000	15186000	12627000	18618000	38765000	17745000	8660600	28385000	12725000
sp|Q91VW5|GOGA4_MOUSE	sp|Q91VW5|GOGA4_MOUSE	9	9	9	>sp|Q91VW5|GOGA4_MOUSE Golgin subfamily A member 4 OS=Mus musculus GN=Golga4 PE=1 SV=2	1	9	9	9	5.4	5.4	5.4	257.56	2238	2238	0.00032658	13.124	0	8725400	4559600	18768000	0	0	0	20281000	1281700	9335900	0	8996100	12213000	16023000	3660800	16909000	11838000	9425700	8259000	0	0	7224600	17168000	7134600	16217000	16604000	9400600	16393000	41442000	12811000	16107000	14247000
sp|Q921I2|KLDC4_MOUSE	sp|Q921I2|KLDC4_MOUSE	3	3	3	>sp|Q921I2|KLDC4_MOUSE Kelch domain-containing protein 4 OS=Mus musculus GN=Klhdc4 PE=2 SV=2	1	3	3	3	9.2	9.2	9.2	64.86	584	584	0	130.03	12041000	12960000	7185100	11429000	13101000	14565000	8851000	11602000	15472000	0	10387000	12856000	13332000	9744100	8861100	11756000	14751000	13373000	10615000	9876700	0	12180000	14464000	10290000	14692000	8847300	0	12535000	12739000	10437000	13347000	0
sp|Q8R332|NUPL1_MOUSE	sp|Q8R332|NUPL1_MOUSE	5	5	5	>sp|Q8R332|NUPL1_MOUSE Nucleoporin p58/p45 OS=Mus musculus GN=Nupl1 PE=1 SV=1	1	5	5	5	8.7	8.7	8.7	59.445	587	587	0	43.996	18503000	18104000	13643000	28475000	23984000	24463000	25033000	25896000	21070000	21996000	21825000	18638000	26039000	21497000	27057000	28165000	26143000	17211000	23787000	19487000	22993000	26419000	27547000	25857000	28301000	26032000	30033000	31245000	15317000	22545000	27155000	22449000
sp|Q8VE88|F1142_MOUSE	sp|Q8VE88|F1142_MOUSE	9	9	9	>sp|Q8VE88|F1142_MOUSE Protein FAM114A2 OS=Mus musculus GN=Fam114a2 PE=2 SV=2	1	9	9	9	31	31	31	54.044	497	497	0	35.938	15145000	13136000	13989000	16152000	22005000	24961000	27997000	21344000	30256000	27749000	16202000	22698000	23256000	20116000	32989000	16698000	17644000	21393000	12235000	11246000	16220000	0	0	15807000	20436000	0	0	13627000	21689000	0	13076000	0
sp|P31266|SUH_MOUSE	sp|P31266|SUH_MOUSE;sp|O08674|RBPJL_MOUSE	10;1	10;1	10;1	>sp|P31266|SUH_MOUSE Recombining binding protein suppressor of hairless OS=Mus musculus GN=Rbpj PE=1 SV=1	2	10	10	10	28.1	28.1	28.1	58.537	526	526;515	0	97.534	34953000	27209000	28367000	43216000	42060000	37781000	45959000	39286000	40324000	32040000	37283000	21794000	49742000	49297000	54366000	44833000	32883000	40702000	25924000	18302000	17521000	20312000	29150000	34493000	25838000	34362000	29694000	0	35389000	0	30985000	22259000
sp|Q61152|PTN18_MOUSE	sp|Q61152|PTN18_MOUSE	6	6	6	>sp|Q61152|PTN18_MOUSE Tyrosine-protein phosphatase non-receptor type 18 OS=Mus musculus GN=Ptpn18 PE=1 SV=1	1	6	6	6	16.8	16.8	16.8	50.201	453	453	0	323.31	101560000	112460000	91620000	151290000	235110000	143590000	133590000	217240000	158870000	136940000	135850000	175700000	169950000	184600000	84720000	168460000	174420000	105250000	140760000	126600000	28260000	203470000	186440000	189670000	212580000	158400000	142750000	215070000	209980000	181830000	224920000	170320000
sp|Q62431|ARI3A_MOUSE	sp|Q62431|ARI3A_MOUSE	5	5	5	>sp|Q62431|ARI3A_MOUSE AT-rich interactive domain-containing protein 3A OS=Mus musculus GN=Arid3a PE=1 SV=1	1	5	5	5	12.1	12.1	12.1	64.172	601	601	0.0024557	4.6903	10227000	0	4376900	10464000	12746000	0	6306300	12661000	0	7850500	14876000	0	10196000	7367000	7041600	9253700	11609000	0	0	7315900	3207200	9249800	6632400	0	9200100	8776500	6069900	9688900	7707100	6890800	8715400	8393000
sp|Q8R313|EXOC6_MOUSE	sp|Q8R313|EXOC6_MOUSE	4	4	4	>sp|Q8R313|EXOC6_MOUSE Exocyst complex component 6 OS=Mus musculus GN=Exoc6 PE=1 SV=2	1	4	4	4	7.6	7.6	7.6	93.076	802	802	0	37.977	5869000	19511000	41009000	0	18105000	72176000	0	27242000	40551000	22484000	28016000	36124000	21334000	15817000	51607000	28481000	22575000	39898000	0	8937500	0	18506000	12623000	0	0	0	5662600	0	12777000	0	0	11755000
sp|P43406|ITAV_MOUSE	sp|P43406|ITAV_MOUSE	3	3	3	>sp|P43406|ITAV_MOUSE Integrin alpha-V OS=Mus musculus GN=Itgav PE=1 SV=2	1	3	3	3	4.3	4.3	4.3	115.36	1044	1044	0.0086827	2.5483	4482500	5350000	0	8995100	7334400	5512400	4911700	6457900	5265200	8854600	6811000	6809900	5676800	5708100	5041100	7240200	8651200	5782000	6407100	6394200	0	8164100	4471800	0	2301700	6753800	0	6742000	0	2928400	6982200	0
sp|Q9CRB2|NHP2_MOUSE	sp|Q9CRB2|NHP2_MOUSE	9	9	9	>sp|Q9CRB2|NHP2_MOUSE H/ACA ribonucleoprotein complex subunit 2 OS=Mus musculus GN=Nhp2 PE=2 SV=1	1	9	9	9	53.6	53.6	53.6	17.247	153	153	0	323.31	284130000	248220000	237760000	317290000	330560000	305160000	302950000	318660000	275720000	299160000	306340000	253660000	256430000	282170000	334280000	332590000	316510000	298510000	271530000	285180000	204390000	365840000	459680000	352790000	350470000	385870000	381880000	382380000	401620000	366990000	366500000	345240000
sp|Q8BIW1|PRUNE_MOUSE	sp|Q8BIW1|PRUNE_MOUSE	4	4	4	>sp|Q8BIW1|PRUNE_MOUSE Protein prune homolog OS=Mus musculus GN=Prune PE=2 SV=1	1	4	4	4	14.3	14.3	14.3	50.239	454	454	0.00030769	9.8423	0	2176400	7307800	0	0	0	0	0	0	0	0	0	0	0	0	0	0	3213700	0	2513600	0	0	0	0	0	0	0	0	0	0	0	0
sp|Q9CWR2|SMYD3_MOUSE	sp|Q9CWR2|SMYD3_MOUSE	2	2	2	>sp|Q9CWR2|SMYD3_MOUSE Histone-lysine N-methyltransferase SMYD3 OS=Mus musculus GN=Smyd3 PE=2 SV=1	1	2	2	2	4.9	4.9	4.9	49.126	428	428	0	22.955	4724400	5072400	4381300	0	4206400	7105700	6164900	5451800	10784000	8742500	6668200	0	9836800	6001000	0	7201000	10344000	8142100	4383900	0	10319000	0	1082000	1857900	0	0	18394000	2064800	0	6675300	4969000	4822000
sp|Q8VE99|CC115_MOUSE	sp|Q8VE99|CC115_MOUSE	4	4	4	>sp|Q8VE99|CC115_MOUSE Coiled-coil domain-containing protein 115 OS=Mus musculus GN=Ccdc115 PE=2 SV=1	1	4	4	4	27.8	27.8	27.8	19.742	180	180	0	30.534	0	18520000	15616000	13766000	2629400	14151000	18941000	11322000	16109000	0	0	15092000	8721600	15175000	21027000	18624000	17787000	17375000	13732000	15776000	15178000	17620000	20765000	23954000	21337000	9084600	18951000	0	21386000	9319400	15993000	3350800
sp|Q9DCT1|AKCL2_MOUSE	sp|Q9DCT1|AKCL2_MOUSE	2	2	2	>sp|Q9DCT1|AKCL2_MOUSE 1,5-anhydro-D-fructose reductase OS=Mus musculus GN=Akr1e2 PE=1 SV=1	1	2	2	2	11	11	11	34.46	301	301	0.0024543	4.6861	14100000	0	11224000	0	0	0	0	0	14611000	0	0	12622000	0	0	16501000	0	0	13569000	10817000	9137100	0	16752000	14261000	16594000	0	0	10883000	13363000	0	14313000	16034000	10332000
sp|Q9JIY2|HAKAI_MOUSE	sp|Q9JIY2|HAKAI_MOUSE	2	2	2	>sp|Q9JIY2|HAKAI_MOUSE E3 ubiquitin-protein ligase Hakai OS=Mus musculus GN=Cbll1 PE=1 SV=1	1	2	2	2	7.1	7.1	7.1	54.444	491	491	0.00033156	14.263	0	0	0	0	0	0	0	0	0	0	0	0	0	0	0	0	0	0	0	0	0	0	0	0	0	0	0	0	0	0	0	0
sp|P62305|RUXE_MOUSE	sp|P62305|RUXE_MOUSE	5	5	5	>sp|P62305|RUXE_MOUSE Small nuclear ribonucleoprotein E OS=Mus musculus GN=Snrpe PE=3 SV=1	1	5	5	5	45.7	45.7	45.7	10.803	92	92	0	116.41	141330000	170800000	204530000	146030000	134860000	201780000	205500000	147060000	179300000	212680000	172390000	199710000	142460000	169050000	294870000	153700000	140520000	274080000	196160000	209470000	240810000	353550000	132740000	277520000	277720000	314130000	303700000	262540000	264420000	345130000	272690000	263190000
sp|Q09143|CTR1_MOUSE	sp|Q09143|CTR1_MOUSE	3	3	3	>sp|Q09143|CTR1_MOUSE High affinity cationic amino acid transporter 1 OS=Mus musculus GN=Slc7a1 PE=1 SV=1	1	3	3	3	8.5	8.5	8.5	67.091	622	622	0	127.99	17989000	13058000	13330000	27046000	23805000	26098000	29531000	21959000	19571000	21548000	19967000	19373000	24323000	23052000	24039000	21707000	18938000	32672000	16604000	14991000	15398000	28759000	26479000	0	25850000	18216000	0	27639000	14901000	21817000	19581000	17598000
sp|Q8VCL2|SCO2_MOUSE	sp|Q8VCL2|SCO2_MOUSE	2	2	2	>sp|Q8VCL2|SCO2_MOUSE Protein SCO2 homolog, mitochondrial OS=Mus musculus GN=Sco2 PE=2 SV=1	1	2	2	2	10.6	10.6	10.6	28.944	255	255	0.00032744	13.273	6175600	2560100	0	0	0	0	7788600	0	0	5960900	3816300	0	0	0	0	0	0	0	4583200	0	0	0	5039500	0	0	5197600	0	0	0	0	0	6941300
sp|Q8R060|ZWILC_MOUSE	sp|Q8R060|ZWILC_MOUSE	5	5	5	>sp|Q8R060|ZWILC_MOUSE Protein zwilch homolog OS=Mus musculus GN=Zwilch PE=2 SV=1	1	5	5	5	10.4	10.4	10.4	66.839	589	589	0.0024617	4.7897	6130900	8540800	0	0	7131700	0	0	0	0	8986300	8145100	0	0	0	7340400	6441900	5939300	0	5431500	0	9624800	0	0	0	8297700	0	0	0	0	0	0	5322300
sp|Q8CIM8|INT4_MOUSE	sp|Q8CIM8|INT4_MOUSE	6	6	6	>sp|Q8CIM8|INT4_MOUSE Integrator complex subunit 4 OS=Mus musculus GN=Ints4 PE=1 SV=1	1	6	6	6	7.4	7.4	7.4	108.19	964	964	0	48.391	0	7762200	5652900	0	13418000	0	13254000	13959000	0	12480000	13025000	0	7822900	13146000	0	11978000	15033000	0	9997800	9159300	9644400	10370000	15225000	8782700	13781000	11563000	0	10844000	10631000	0	14281000	10428000
sp|P28656|NP1L1_MOUSE	sp|P28656|NP1L1_MOUSE	17	17	14	>sp|P28656|NP1L1_MOUSE Nucleosome assembly protein 1-like 1 OS=Mus musculus GN=Nap1l1 PE=1 SV=2	1	17	17	14	47.1	47.1	44.2	45.345	391	391	0	323.31	1273900000	1189600000	1118300000	1929800000	1730600000	1012700000	1994500000	1706900000	1398300000	1140500000	1492200000	1175400000	1360600000	1647700000	1462500000	1594900000	1638800000	1427300000	1257100000	1203100000	1020700000	2011700000	1994800000	1069700000	1708000000	1579000000	1148600000	1904200000	1531100000	929470000	1798300000	1579400000
sp|Q9EP82|WDR4_MOUSE	sp|Q9EP82|WDR4_MOUSE	5	5	5	>sp|Q9EP82|WDR4_MOUSE tRNA (guanine-N(7)-)-methyltransferase non-catalytic subunit WDR4 OS=Mus musculus GN=Wdr4 PE=2 SV=2	1	5	5	5	24.2	24.2	24.2	45.755	413	413	0	19.53	0	0	0	0	0	8950100	0	0	0	0	0	0	0	0	4157200	0	0	10255000	0	0	0	0	0	0	0	0	0	0	0	0	0	0
sp|Q8CCJ3|UFL1_MOUSE	sp|Q8CCJ3|UFL1_MOUSE	7	7	7	>sp|Q8CCJ3|UFL1_MOUSE E3 UFM1-protein ligase 1 OS=Mus musculus GN=Ufl1 PE=1 SV=2	1	7	7	7	13.7	13.7	13.7	89.519	793	793	0.00085886	6.4902	30019000	31448000	31371000	40289000	43085000	68890000	34599000	36815000	0	36965000	45865000	33323000	32506000	39718000	0	41570000	43135000	0	28015000	34986000	42551000	37807000	26441000	0	43196000	27503000	38235000	40679000	27799000	0	41268000	20994000
sp|Q99N95|RM03_MOUSE	sp|Q99N95|RM03_MOUSE	7	7	7	>sp|Q99N95|RM03_MOUSE 39S ribosomal protein L3, mitochondrial OS=Mus musculus GN=Mrpl3 PE=2 SV=1	1	7	7	7	39.4	39.4	39.4	39.109	348	348	0	37.608	153430000	89542000	146850000	173580000	160860000	291590000	105370000	163770000	289850000	169310000	128570000	270450000	153250000	188400000	199520000	171720000	245230000	221580000	142690000	121240000	120280000	247890000	204290000	265780000	107000000	212030000	210970000	164940000	223350000	269290000	192870000	226330000
sp|Q8CG46|SMC5_MOUSE	sp|Q8CG46|SMC5_MOUSE	10	10	10	>sp|Q8CG46|SMC5_MOUSE Structural maintenance of chromosomes protein 5 OS=Mus musculus GN=Smc5 PE=2 SV=1	1	10	10	10	8.9	8.9	8.9	128.81	1101	1101	0	48.61	41227000	16858000	95303000	52883000	10589000	84456000	32552000	0	90554000	45723000	14949000	80072000	34431000	21678000	52346000	41038000	16689000	84066000	16645000	11076000	28990000	22921000	0	49751000	20780000	7458200	47011000	5250800	10045000	31825000	23746000	8152000
sp|Q8N7N5|DCAF8_MOUSE	sp|Q8N7N5|DCAF8_MOUSE	9	9	9	>sp|Q8N7N5|DCAF8_MOUSE DDB1- and CUL4-associated factor 8 OS=Mus musculus GN=Dcaf8 PE=1 SV=1	1	9	9	9	23.4	23.4	23.4	66.031	591	591	0	38.796	41658000	61582000	54957000	98393000	70420000	85249000	80449000	90829000	68735000	78847000	92296000	76386000	58347000	84735000	70540000	70782000	68245000	61036000	46628000	57680000	61902000	52286000	63057000	73195000	66981000	79940000	60814000	69892000	50649000	68788000	75847000	48596000
sp|P62331|ARF6_MOUSE	sp|P62331|ARF6_MOUSE	11	11	11	>sp|P62331|ARF6_MOUSE ADP-ribosylation factor 6 OS=Mus musculus GN=Arf6 PE=1 SV=2	1	11	11	11	61.7	61.7	61.7	20.082	175	175	0	264.9	72791000	83980000	86623000	97636000	110580000	100850000	116720000	106970000	92522000	69480000	103780000	97790000	98528000	96479000	134280000	98936000	90686000	108480000	60140000	69401000	52898000	98105000	132480000	91406000	75445000	73381000	78357000	83597000	71023000	77853000	83323000	75514000
sp|Q8BLN5|ERG7_MOUSE	sp|Q8BLN5|ERG7_MOUSE	8	8	8	>sp|Q8BLN5|ERG7_MOUSE Lanosterol synthase OS=Mus musculus GN=Lss PE=2 SV=2	1	8	8	8	16.1	16.1	16.1	83.14	733	733	0	24.244	0	4757900	11363000	22122000	19624000	21368000	15262000	20908000	20038000	0	0	13808000	21862000	22022000	18375000	9855400	19323000	11094000	0	16315000	0	0	0	9414200	32075000	28063000	17650000	12762000	20989000	12027000	16124000	0
sp|Q8K2C6|SIR5_MOUSE	sp|Q8K2C6|SIR5_MOUSE	2	2	2	>sp|Q8K2C6|SIR5_MOUSE NAD-dependent protein deacylase sirtuin-5, mitochondrial OS=Mus musculus GN=Sirt5 PE=1 SV=1	1	2	2	2	12.6	12.6	12.6	34.134	310	310	0	48.957	0	0	2916700	0	0	0	0	0	0	0	6397000	0	0	0	0	0	0	0	0	0	0	0	0	0	0	0	0	6261900	0	3705000	0	0
sp|Q5H8C4|VP13A_MOUSE	sp|Q5H8C4|VP13A_MOUSE	3	3	3	>sp|Q5H8C4|VP13A_MOUSE Vacuolar protein sorting-associated protein 13A OS=Mus musculus GN=Vps13a PE=2 SV=1	1	3	3	3	1.5	1.5	1.5	359.4	3166	3166	0.0050968	3.1176	4817300	0	0	0	0	0	0	0	0	0	0	0	0	0	0	0	4762200	0	0	0	0	0	0	0	0	0	0	0	0	0	0	0
sp|Q61161|M4K2_MOUSE	sp|Q61161|M4K2_MOUSE	2	2	2	>sp|Q61161|M4K2_MOUSE Mitogen-activated protein kinase kinase kinase kinase 2 OS=Mus musculus GN=Map4k2 PE=1 SV=1	1	2	2	2	3.9	3.9	3.9	91.264	821	821	0	16.861	0	0	0	0	0	0	0	0	0	0	0	0	0	0	0	0	0	0	0	0	0	0	9845200	0	0	0	0	0	37405000	0	0	10767000
sp|P26645|MARCS_MOUSE	sp|P26645|MARCS_MOUSE	2	2	2	>sp|P26645|MARCS_MOUSE Myristoylated alanine-rich C-kinase substrate OS=Mus musculus GN=Marcks PE=1 SV=2	1	2	2	2	9.4	9.4	9.4	29.661	309	309	0.00033245	14.433	0	9626700	9254700	0	19926000	16897000	0	0	19898000	0	17998000	21937000	0	33540000	9885200	0	18040000	12055000	0	0	0	0	0	0	0	0	0	0	0	0	0	0
sp|Q6KAR6|EXOC3_MOUSE	sp|Q6KAR6|EXOC3_MOUSE	2	2	2	>sp|Q6KAR6|EXOC3_MOUSE Exocyst complex component 3 OS=Mus musculus GN=Exoc3 PE=1 SV=2	1	2	2	2	4.2	4.2	4.2	86.454	755	755	0.0034247	3.7874	0	0	0	0	0	4597900	0	0	0	0	0	0	0	0	0	0	0	0	0	0	0	0	0	0	0	0	0	0	0	0	0	0
sp|Q9ERI5|JMJD6_MOUSE	sp|Q9ERI5|JMJD6_MOUSE	2	2	2	>sp|Q9ERI5|JMJD6_MOUSE Bifunctional arginine demethylase and lysyl-hydroxylase JMJD6 OS=Mus musculus GN=Jmjd6 PE=1 SV=2	1	2	2	2	7.4	7.4	7.4	46.567	403	403	0.00030012	8.6291	6644400	0	6677600	0	0	0	0	0	0	0	0	0	0	0	5786200	0	0	0	0	0	4957600	0	3211400	0	0	0	0	0	0	0	0	0
sp|P15535|B4GT1_MOUSE	sp|P15535|B4GT1_MOUSE	5	5	5	>sp|P15535|B4GT1_MOUSE Beta-1,4-galactosyltransferase 1 OS=Mus musculus GN=B4galt1 PE=1 SV=1	1	5	5	5	17.3	17.3	17.3	44.411	399	399	0.001122	5.6217	11124000	9553300	8645700	17677000	25885000	15541000	12606000	24039000	19468000	10034000	27342000	20004000	14326000	24853000	15053000	15918000	24661000	970360	12965000	11669000	17053000	17769000	30897000	16532000	19528000	25052000	10091000	19147000	38429000	13078000	30540000	35843000
sp|Q9ESY9|GILT_MOUSE	sp|Q9ESY9|GILT_MOUSE	6	6	6	>sp|Q9ESY9|GILT_MOUSE Gamma-interferon-inducible lysosomal thiol reductase OS=Mus musculus GN=Ifi30 PE=1 SV=3	1	6	6	6	28.6	28.6	28.6	27.784	248	248	0	103.05	42983000	38360000	61576000	58400000	68725000	71305000	69995000	62378000	87274000	55896000	43859000	80126000	65336000	42033000	136980000	61410000	55360000	74378000	40016000	33025000	28938000	64381000	73038000	31335000	75069000	53709000	50148000	68851000	45488000	57062000	55913000	54714000
sp|Q91WM2|CECR5_MOUSE	sp|Q91WM2|CECR5_MOUSE	4	4	4	>sp|Q91WM2|CECR5_MOUSE Cat eye syndrome critical region protein 5 homolog OS=Mus musculus GN=Cecr5 PE=2 SV=1	1	4	4	4	12.2	12.2	12.2	46.306	419	419	0	18.786	9137000	13722000	9947500	15119000	15368000	14156000	19844000	17163000	21112000	18766000	16652000	21693000	15398000	19966000	19910000	12098000	0	16417000	12714000	10758000	13893000	28271000	15455000	18140000	12073000	0	14965000	20819000	0	6958300	15600000	0
sp|P62821|RAB1A_MOUSE	sp|P62821|RAB1A_MOUSE	15	15	8	>sp|P62821|RAB1A_MOUSE Ras-related protein Rab-1A OS=Mus musculus GN=Rab1A PE=1 SV=3	1	15	15	8	83.4	83.4	44.4	22.677	205	205	0	316.35	147400000	124860000	155990000	166550000	151370000	164360000	194360000	166760000	177100000	191400000	133470000	178150000	204400000	161880000	316770000	206060000	130600000	176680000	125700000	124730000	170370000	224570000	161000000	172920000	209750000	163860000	156370000	160500000	177890000	154740000	158750000	129890000
sp|Q9CWZ7|SNAG_MOUSE	sp|Q9CWZ7|SNAG_MOUSE	9	9	9	>sp|Q9CWZ7|SNAG_MOUSE Gamma-soluble NSF attachment protein OS=Mus musculus GN=Napg PE=1 SV=1	1	9	9	9	34.6	34.6	34.6	34.732	312	312	0.00030817	9.9569	12527000	14204000	13519000	19330000	17478000	25502000	20324000	17642000	19494000	11515000	21216000	22179000	12431000	20086000	21396000	16225000	20549000	19039000	12790000	13908000	15468000	20975000	23193000	17534000	15911000	17790000	15880000	16013000	17293000	10822000	14178000	12771000
sp|Q3TLD5|RMP_MOUSE	sp|Q3TLD5|RMP_MOUSE	7	7	7	>sp|Q3TLD5|RMP_MOUSE Unconventional prefoldin RPB5 interactor OS=Mus musculus GN=Uri1 PE=1 SV=2	1	7	7	7	15.6	15.6	15.6	59.083	531	531	0	38.143	18315000	17172000	10197000	21887000	27588000	22713000	18230000	20599000	26473000	18824000	24380000	16440000	19089000	19345000	5273200	26116000	35533000	7768800	17290000	9028400	14553000	26737000	32417000	22387000	29164000	30251000	14280000	34904000	39097000	16716000	26117000	27085000
sp|Q8R1V4|TMED4_MOUSE	sp|Q8R1V4|TMED4_MOUSE	4	3	3	>sp|Q8R1V4|TMED4_MOUSE Transmembrane emp24 domain-containing protein 4 OS=Mus musculus GN=Tmed4 PE=2 SV=1	1	4	3	3	24.7	17.2	17.2	26.022	227	227	0	21.895	0	0	5947400	0	0	10619000	0	0	8410400	0	0	8275400	0	0	11880000	0	0	7516900	0	7024800	0	0	0	0	0	7866800	14035000	0	10368000	11171000	0	0
sp|Q91X52|DCXR_MOUSE	sp|Q91X52|DCXR_MOUSE	3	3	3	>sp|Q91X52|DCXR_MOUSE L-xylulose reductase OS=Mus musculus GN=Dcxr PE=2 SV=2	1	3	3	3	15.2	15.2	15.2	25.746	244	244	0.0051073	3.1612	5790200	0	3863900	5289800	6327400	0	0	0	0	6661300	5447900	0	0	0	0	0	0	0	0	0	0	0	0	0	3505300	0	0	0	0	0	13146000	0
sp|Q9D7Z3|NOL7_MOUSE	sp|Q9D7Z3|NOL7_MOUSE	5	5	5	>sp|Q9D7Z3|NOL7_MOUSE Nucleolar protein 7 OS=Mus musculus GN=Nol7 PE=1 SV=1	1	5	5	5	20.9	20.9	20.9	28.97	254	254	0	45.778	34917000	40996000	29956000	36322000	43306000	30119000	44738000	40764000	37062000	36471000	39891000	31195000	32615000	39317000	21186000	39844000	47418000	29198000	44149000	47523000	29066000	37101000	43575000	38595000	39285000	51547000	41751000	35008000	52053000	31192000	37874000	50275000
sp|P59114|PCIF1_MOUSE	sp|P59114|PCIF1_MOUSE	5	5	5	>sp|P59114|PCIF1_MOUSE Phosphorylated CTD-interacting factor 1 OS=Mus musculus GN=Pcif1 PE=1 SV=1	1	5	5	5	11.9	11.9	11.9	80.504	706	706	0	21.61	9797100	11458000	13041000	2481500	11624000	0	4379200	6335400	15119000	10238000	8970800	11098000	11945000	10380000	12100000	13682000	14476000	0	8793400	0	5587500	0	0	13405000	7544700	0	19559000	9329300	0	15195000	10215000	0
sp|Q5U5Q9|UIMC1_MOUSE	sp|Q5U5Q9|UIMC1_MOUSE	4	4	4	>sp|Q5U5Q9|UIMC1_MOUSE BRCA1-A complex subunit RAP80 OS=Mus musculus GN=Uimc1 PE=1 SV=2	1	4	4	4	8.7	8.7	8.7	81.477	727	727	0.0027005	4.3628	0	0	6095200	15260000	15738000	8037800	16065000	0	9375600	11833000	11309000	9385600	14817000	12573000	11608000	0	17420000	7601600	0	14450000	10939000	10773000	13214000	14981000	15798000	18983000	16474000	0	26243000	19741000	0	11557000
sp|Q9D7S7|RL22L_MOUSE	sp|Q9D7S7|RL22L_MOUSE	5	3	3	>sp|Q9D7S7|RL22L_MOUSE 60S ribosomal protein L22-like 1 OS=Mus musculus GN=Rpl22l1 PE=1 SV=1	1	5	3	3	46.7	39.3	39.3	14.467	122	122	0	209.19	44297000	26714000	35512000	28788000	48069000	28814000	0	37253000	30853000	39270000	32368000	29047000	50034000	42601000	71105000	33865000	40958000	47902000	30421000	18879000	20164000	0	0	13586000	27745000	31002000	43414000	35652000	30775000	41984000	17812000	27635000
sp|Q9CXK8|NIP7_MOUSE	sp|Q9CXK8|NIP7_MOUSE	6	6	6	>sp|Q9CXK8|NIP7_MOUSE 60S ribosome subunit biogenesis protein NIP7 homolog OS=Mus musculus GN=Nip7 PE=2 SV=1	1	6	6	6	49.4	49.4	49.4	20.451	180	180	0	72.252	63876000	45939000	18455000	82316000	59641000	30893000	102960000	64659000	33957000	62219000	78708000	34628000	63644000	79156000	40098000	64977000	64482000	52032000	32794000	24459000	18400000	42312000	52212000	26843000	27783000	35050000	13507000	38002000	32264000	14476000	35122000	30503000
sp|Q9DCA5|BRX1_MOUSE	sp|Q9DCA5|BRX1_MOUSE	8	8	8	>sp|Q9DCA5|BRX1_MOUSE Ribosome biogenesis protein BRX1 homolog OS=Mus musculus GN=Brix1 PE=2 SV=3	1	8	8	8	31.7	31.7	31.7	41.241	353	353	0	60.448	112090000	91939000	67572000	148090000	117580000	61638000	174900000	129250000	107490000	134730000	133550000	115930000	142980000	132610000	126040000	170240000	140000000	96303000	84566000	88988000	0	156040000	134100000	35602000	139180000	110930000	0	109020000	118010000	40604000	98799000	96575000
sp|O09130|NF2IP_MOUSE	sp|O09130|NF2IP_MOUSE	6	6	6	>sp|O09130|NF2IP_MOUSE NFATC2-interacting protein OS=Mus musculus GN=Nfatc2ip PE=1 SV=1	1	6	6	6	23.5	23.5	23.5	45.121	412	412	0	16.209	22402000	19257000	18018000	24181000	25208000	22665000	26369000	22192000	16613000	14565000	22041000	18670000	23746000	21281000	21025000	22007000	26490000	28756000	17630000	22586000	18590000	39832000	23178000	15038000	30136000	23021000	19065000	22265000	22319000	19496000	28999000	20940000
sp|Q9D906|ATG7_MOUSE	sp|Q9D906|ATG7_MOUSE	4	4	3	>sp|Q9D906|ATG7_MOUSE Ubiquitin-like modifier-activating enzyme ATG7 OS=Mus musculus GN=Atg7 PE=1 SV=1	1	4	4	3	6.9	6.9	5.7	77.519	698	698	0.0008726	7.2633	0	4249100	7707100	5711400	6587600	8799000	8802300	6024300	8971900	7038200	4783200	9150600	6690400	6826300	6435700	7995600	3481700	8482400	4509400	0	6684700	0	15352000	0	0	0	0	3565300	3243100	0	0	7651300
sp|Q80TV8|CLAP1_MOUSE	sp|Q80TV8|CLAP1_MOUSE	8	8	8	>sp|Q80TV8|CLAP1_MOUSE CLIP-associating protein 1 OS=Mus musculus GN=Clasp1 PE=1 SV=2	1	8	8	8	7.7	7.7	7.7	169.23	1535	1535	0.00033311	14.643	9180500	6624900	327030	11032000	6440300	0	11436000	7759200	8039500	12785000	9986600	10046000	10215000	11490000	0	8418800	6850400	6674700	4980400	5437100	13038000	3831100	9065200	0	2503900	5192700	0	7148300	6854000	6936200	5378900	4173100
sp|Q9D8S4|ORN_MOUSE	sp|Q9D8S4|ORN_MOUSE	10	10	10	>sp|Q9D8S4|ORN_MOUSE Oligoribonuclease, mitochondrial OS=Mus musculus GN=Rexo2 PE=1 SV=2	1	10	10	10	31.2	31.2	31.2	26.738	237	237	0	133.6	38499000	32559000	111890000	48313000	44033000	62883000	58358000	48626000	70042000	53371000	52141000	60760000	51430000	33426000	64806000	57392000	40106000	53388000	43278000	41858000	62590000	67274000	70822000	81447000	50462000	69821000	94420000	54975000	108000000	97649000	63119000	58277000
sp|Q9CQD1|RAB5A_MOUSE	sp|Q9CQD1|RAB5A_MOUSE	6	4	4	>sp|Q9CQD1|RAB5A_MOUSE Ras-related protein Rab-5A OS=Mus musculus GN=Rab5a PE=1 SV=1	1	6	4	4	32.6	22.8	22.8	23.598	215	215	0	63.744	0	3547900	5063200	15227000	12292000	5884900	5255500	13975000	6176100	14391000	0	8921400	8270900	0	1422000	15627000	0	3458400	7443900	6645800	0	12209000	12284000	8631500	0	10375000	5921400	27049000	14171000	6290700	15703000	9659900
sp|Q8R2Y9|SOSB1_MOUSE	sp|Q8R2Y9|SOSB1_MOUSE	2	2	2	>sp|Q8R2Y9|SOSB1_MOUSE SOSS complex subunit B1 OS=Mus musculus GN=Nabp2 PE=2 SV=1	1	2	2	2	11.8	11.8	11.8	22.628	212	212	0.00031279	10.684	0	0	0	0	0	0	0	0	0	0	0	0	0	0	0	0	0	0	0	0	0	0	0	0	0	0	0	0	0	0	0	0
sp|Q9D0I8|MRT4_MOUSE	sp|Q9D0I8|MRT4_MOUSE	11	11	11	>sp|Q9D0I8|MRT4_MOUSE mRNA turnover protein 4 homolog OS=Mus musculus GN=Mrto4 PE=2 SV=1	1	11	11	11	45.6	45.6	45.6	27.545	239	239	0	82.053	19894000	25852000	20746000	0	21397000	22319000	0	11666000	31711000	50267000	0	38052000	21049000	18566000	36231000	0	24865000	29182000	12762000	35915000	15214000	0	41803000	22343000	23901000	10351000	30588000	20287000	29678000	28200000	29632000	36432000
sp|O35459|ECH1_MOUSE	sp|O35459|ECH1_MOUSE	6	6	6	>sp|O35459|ECH1_MOUSE Delta(3,5)-Delta(2,4)-dienoyl-CoA isomerase, mitochondrial OS=Mus musculus GN=Ech1 PE=1 SV=1	1	6	6	6	27.2	27.2	27.2	36.118	327	327	0	33.715	12472000	0	15696000	17319000	13857000	33351000	13297000	0	24441000	20420000	8081800	26103000	24545000	18108000	0	0	18342000	15067000	18580000	21368000	17180000	14969000	11794000	0	25063000	21865000	16054000	24218000	0	13190000	34083000	25810000
sp|Q810S1|MCUB_MOUSE	sp|Q810S1|MCUB_MOUSE	3	3	3	>sp|Q810S1|MCUB_MOUSE Calcium uniporter regulatory subunit MCUb, mitochondrial OS=Mus musculus GN=Ccdc109b PE=1 SV=1	1	3	3	3	12.5	12.5	12.5	39.799	345	345	0.00031506	11.002	9638300	5607300	9574600	4731800	8165600	0	7033000	10466000	8178200	9589000	8437300	7850900	9332700	8356300	13494000	8470800	5531700	13302000	5644700	0	5187400	3662400	6607100	8757400	0	0	6964900	0	0	5986300	0	0
sp|Q8BJ37|TYDP1_MOUSE	sp|Q8BJ37|TYDP1_MOUSE	4	4	4	>sp|Q8BJ37|TYDP1_MOUSE Tyrosyl-DNA phosphodiesterase 1 OS=Mus musculus GN=Tdp1 PE=2 SV=2	1	4	4	4	6.4	6.4	6.4	68.689	609	609	0.00032605	13.104	6994800	12560000	8801300	18836000	15890000	13229000	13315000	19389000	7725100	17298000	9266000	11471000	18103000	14315000	14516000	16103000	15817000	11133000	19175000	19575000	11023000	14178000	20034000	12462000	15786000	19355000	12767000	15056000	18298000	10457000	12217000	22872000
sp|Q8CGC4|LS14B_MOUSE	sp|Q8CGC4|LS14B_MOUSE	3	3	3	>sp|Q8CGC4|LS14B_MOUSE Protein LSM14 homolog B OS=Mus musculus GN=Lsm14b PE=2 SV=3	1	3	3	3	15.6	15.6	15.6	42.309	385	385	0.0063163	2.905	0	0	0	0	0	13194000	0	0	0	0	0	0	0	0	0	0	0	7941800	0	0	0	0	0	0	0	0	0	0	0	0	0	0
sp|P52912|TIA1_MOUSE	sp|P52912|TIA1_MOUSE	4	2	2	>sp|P52912|TIA1_MOUSE Nucleolysin TIA-1 OS=Mus musculus GN=Tia1 PE=1 SV=1	1	4	2	2	13.2	7.8	7.8	42.799	386	386	0.00086108	6.5819	0	6085700	10419000	0	0	0	0	0	6470300	0	0	9471300	0	0	21040000	0	0	8171200	0	0	0	0	6059000	0	7115700	0	14786000	0	8182700	12696000	0	0
sp|P51855|GSHB_MOUSE	sp|P51855|GSHB_MOUSE	3	3	3	>sp|P51855|GSHB_MOUSE Glutathione synthetase OS=Mus musculus GN=Gss PE=2 SV=1	1	3	3	3	8.9	8.9	8.9	52.246	474	474	0.0003319	14.369	0	10759000	16715000	14542000	10957000	14441000	19103000	17078000	0	14249000	14552000	12324000	12155000	16021000	19240000	12858000	17202000	23210000	11787000	11192000	10990000	15648000	18193000	13616000	17111000	14791000	0	18257000	20007000	14611000	18385000	14223000
sp|Q9CQ22|LTOR1_MOUSE	sp|Q9CQ22|LTOR1_MOUSE	5	5	5	>sp|Q9CQ22|LTOR1_MOUSE Ragulator complex protein LAMTOR1 OS=Mus musculus GN=Lamtor1 PE=1 SV=1	1	5	5	5	48.4	48.4	48.4	17.749	161	161	0	42.638	27241000	15210000	15107000	19075000	20380000	24046000	21546000	17050000	23282000	20814000	17381000	25405000	17945000	17506000	35271000	18631000	18749000	20245000	11783000	16086000	12565000	23146000	27099000	0	18447000	16955000	0	16963000	18574000	29838000	22643000	18353000
sp|P09450|JUNB_MOUSE	sp|P09450|JUNB_MOUSE	4	4	4	>sp|P09450|JUNB_MOUSE Transcription factor jun-B OS=Mus musculus GN=Junb PE=1 SV=1	1	4	4	4	19.2	19.2	19.2	35.765	344	344	0.0098111	2.3298	9319700	11716000	8458400	0	10865000	31536000	0	0	22112000	0	0	34665000	8834700	0	47036000	0	0	11398000	7077200	19209000	0	16977000	0	12476000	15399000	8790800	15246000	11067000	6551200	10820000	0	8639700
sp|P23708|NFYA_MOUSE	sp|P23708|NFYA_MOUSE	3	3	3	>sp|P23708|NFYA_MOUSE Nuclear transcription factor Y subunit alpha OS=Mus musculus GN=Nfya PE=1 SV=2	1	3	3	3	15.3	15.3	15.3	36.778	346	346	0	147.07	23995000	19262000	21758000	32257000	24297000	20011000	31350000	25195000	21172000	27382000	25985000	24804000	26772000	18147000	33548000	26776000	19983000	38488000	18527000	21552000	16770000	57075000	0	34107000	46853000	35158000	0	36526000	32111000	36094000	0	36587000
sp|Q5BLK4|TUT7_MOUSE	sp|Q5BLK4|TUT7_MOUSE	8	7	7	>sp|Q5BLK4|TUT7_MOUSE Terminal uridylyltransferase 7 OS=Mus musculus GN=Zcchc6 PE=2 SV=3	1	8	7	7	6.6	6	6	169.1	1491	1491	0.001657	5.1195	8345300	9110700	13236000	19915000	17909000	17047000	4943900	13861000	22028000	17816000	12675000	17905000	10130000	14296000	19870000	5067600	12669000	28791000	2246300	11121000	18592000	6754500	21069000	0	5271600	6340300	25358000	0	11971000	35254000	9000500	0
sp|P59729|RIN3_MOUSE	sp|P59729|RIN3_MOUSE	8	8	8	>sp|P59729|RIN3_MOUSE Ras and Rab interactor 3 OS=Mus musculus GN=Rin3 PE=2 SV=2	1	8	8	8	16.2	16.2	16.2	107.22	980	980	0	122.46	98894000	110420000	90438000	81106000	74159000	105800000	88149000	119100000	71371000	131560000	93792000	69508000	86485000	72287000	60638000	85727000	96715000	100750000	73226000	41360000	69226000	70805000	52302000	0	52869000	54340000	40793000	84859000	66572000	0	51881000	63436000
sp|Q02395|MTF2_MOUSE	sp|Q02395|MTF2_MOUSE	4	4	4	>sp|Q02395|MTF2_MOUSE Metal-response element-binding transcription factor 2 OS=Mus musculus GN=Mtf2 PE=1 SV=2	1	4	4	4	8.6	8.6	8.6	66.924	593	593	0.00031319	10.723	3397600	4096900	4227700	4616400	4741000	3547300	3290100	4522900	5374700	4329600	4837900	7656900	3411000	3341500	7127800	4561400	4640400	2610800	4188600	3681000	0	4489000	4245400	2984000	5041100	0	4369400	4783600	10587000	3546100	4186100	0
sp|Q80SY5|PR38B_MOUSE	sp|Q80SY5|PR38B_MOUSE	3	3	3	>sp|Q80SY5|PR38B_MOUSE Pre-mRNA-splicing factor 38B OS=Mus musculus GN=Prpf38b PE=1 SV=1	1	3	3	3	8.5	8.5	8.5	63.752	542	542	0	22.977	0	0	4079000	0	0	5244600	0	0	0	0	6233600	5206500	0	0	0	0	0	0	0	0	0	7882200	0	0	8453400	9240700	7188100	8184300	0	0	6906200	3223900
sp|Q9CY73|RM44_MOUSE	sp|Q9CY73|RM44_MOUSE	5	5	5	>sp|Q9CY73|RM44_MOUSE 39S ribosomal protein L44, mitochondrial OS=Mus musculus GN=Mrpl44 PE=2 SV=3	1	5	5	5	21.9	21.9	21.9	37.527	333	333	0	31.916	13922000	0	9872300	0	11923000	14961000	0	10603000	9436100	0	0	0	0	13711000	14633000	14836000	0	14499000	9065500	8286000	7737400	0	0	0	0	12325000	11270000	0	4663500	10714000	0	0
sp|Q8BFP9|PDK1_MOUSE	sp|Q8BFP9|PDK1_MOUSE	9	9	9	>sp|Q8BFP9|PDK1_MOUSE [Pyruvate dehydrogenase (acetyl-transferring)] kinase isozyme 1, mitochondrial OS=Mus musculus GN=Pdk1 PE=1 SV=2	1	9	9	9	32	32	32	48.994	434	434	0	36.536	18491000	19471000	19479000	0	0	11230000	0	18214000	13533000	0	0	16012000	10032000	21888000	24517000	22962000	8555700	25009000	14271000	17834000	0	0	0	0	22813000	12857000	16180000	0	0	0	0	14633000
sp|Q8R2Y8|PTH2_MOUSE	sp|Q8R2Y8|PTH2_MOUSE	7	7	7	>sp|Q8R2Y8|PTH2_MOUSE Peptidyl-tRNA hydrolase 2, mitochondrial OS=Mus musculus GN=Ptrh2 PE=2 SV=1	1	7	7	7	54.7	54.7	54.7	19.526	181	181	0	143.84	24470000	32149000	38069000	37083000	28182000	46355000	37232000	33212000	37810000	42300000	34191000	31466000	28470000	39605000	44726000	37046000	37924000	49527000	28679000	32732000	36703000	48034000	38137000	46352000	28375000	30202000	45544000	35545000	27475000	39504000	42075000	30604000
sp|O70378|EMC8_MOUSE	sp|O70378|EMC8_MOUSE	6	6	6	>sp|O70378|EMC8_MOUSE ER membrane protein complex subunit 8 OS=Mus musculus GN=Emc8 PE=1 SV=1	1	6	6	6	34.3	34.3	34.3	23.348	207	207	0	59.478	32988000	24653000	24001000	36287000	41038000	29719000	42364000	38577000	44466000	50041000	44677000	42097000	40655000	33120000	55688000	49282000	35859000	33653000	25926000	33111000	20503000	41174000	50519000	44083000	40013000	41236000	33875000	39191000	44251000	39179000	38103000	14827000
sp|Q7TPD0|INT3_MOUSE	sp|Q7TPD0|INT3_MOUSE	11	11	11	>sp|Q7TPD0|INT3_MOUSE Integrator complex subunit 3 OS=Mus musculus GN=Ints3 PE=2 SV=2	1	11	11	11	16.9	16.9	16.9	117.94	1041	1041	0	282.98	64262000	72538000	75434000	89881000	104500000	91864000	74422000	105010000	104990000	88123000	98165000	90902000	78032000	84273000	72298000	84224000	119090000	72994000	79717000	65277000	52587000	94779000	95436000	87017000	114980000	97750000	93984000	78642000	69080000	74605000	101880000	92692000
sp|Q8CB44|GRAM4_MOUSE	sp|Q8CB44|GRAM4_MOUSE	5	5	5	>sp|Q8CB44|GRAM4_MOUSE GRAM domain-containing protein 4 OS=Mus musculus GN=Gramd4 PE=2 SV=1	1	5	5	5	14.4	14.4	14.4	72.263	633	633	0.00086207	6.6558	0	0	0	0	0	0	0	0	0	0	0	0	0	0	0	0	0	0	0	0	0	0	0	0	0	0	0	0	0	0	0	0
sp|Q8BIW9|CTF18_MOUSE	sp|Q8BIW9|CTF18_MOUSE	10	10	10	>sp|Q8BIW9|CTF18_MOUSE Chromosome transmission fidelity protein 18 homolog OS=Mus musculus GN=Chtf18 PE=2 SV=2	1	10	10	10	14.8	14.8	14.8	108.14	969	969	0	69.206	9613100	12195000	6812600	18544000	20264000	7248500	11633000	24289000	13882000	9133900	20259000	11139000	18114000	23828000	17935000	21814000	19374000	13187000	10499000	19448000	10126000	22986000	15080000	18787000	17886000	18545000	7585500	17178000	15690000	7147100	20904000	20407000
sp|Q3TIR3|RIC8A_MOUSE	sp|Q3TIR3|RIC8A_MOUSE	4	4	4	>sp|Q3TIR3|RIC8A_MOUSE Synembryn-A OS=Mus musculus GN=Ric8a PE=1 SV=2	1	4	4	4	11.9	11.9	11.9	59.846	530	530	0	86.165	11642000	10895000	9885700	21032000	6935700	9382100	22609000	8177600	10599000	13481000	0	10479000	11965000	11720000	8842700	12429000	10530000	0	11128000	12158000	4818000	19858000	12176000	0	17792000	0	14258000	11669000	11331000	6344300	9339600	10606000
sp|Q9ESV0|DDX24_MOUSE	sp|Q9ESV0|DDX24_MOUSE	11	11	11	>sp|Q9ESV0|DDX24_MOUSE ATP-dependent RNA helicase DDX24 OS=Mus musculus GN=Ddx24 PE=1 SV=2	1	11	11	11	18.9	18.9	18.9	96.428	857	857	0	51.657	13273000	13487000	18800000	25914000	26918000	25607000	17091000	23060000	22577000	24986000	16536000	28382000	26624000	25292000	14659000	18998000	23200000	18367000	7641100	20887000	16916000	28347000	20607000	15765000	14553000	28116000	17696000	23122000	20564000	14914000	17574000	21780000
sp|P49442|INPP_MOUSE	sp|P49442|INPP_MOUSE	6	6	6	>sp|P49442|INPP_MOUSE Inositol polyphosphate 1-phosphatase OS=Mus musculus GN=Inpp1 PE=2 SV=2	1	6	6	6	26.5	26.5	26.5	43.346	396	396	0	27.193	12751000	24260000	25104000	24862000	25175000	26652000	15050000	23403000	23774000	29541000	26523000	18793000	33707000	26922000	42397000	26989000	13135000	28637000	20979000	24187000	11173000	17042000	11144000	14445000	15332000	23613000	13111000	17144000	10057000	15851000	9361800	13951000
sp|Q9CQW1|YKT6_MOUSE	sp|Q9CQW1|YKT6_MOUSE	5	5	5	>sp|Q9CQW1|YKT6_MOUSE Synaptobrevin homolog YKT6 OS=Mus musculus GN=Ykt6 PE=2 SV=1	1	5	5	5	40.9	40.9	40.9	22.314	198	198	0	24.903	3845000	2461400	6909300	5207200	8941100	4924300	12916000	10055000	6376800	5521200	4369300	6852400	0	9224900	7046800	9827600	9675600	6588700	0	7241400	6930000	0	2512500	0	0	0	0	0	0	0	0	3148700
sp|O35280|CHK1_MOUSE	sp|O35280|CHK1_MOUSE	5	5	5	>sp|O35280|CHK1_MOUSE Serine/threonine-protein kinase Chk1 OS=Mus musculus GN=Chek1 PE=1 SV=2	1	5	5	5	13.7	13.7	13.7	54.381	476	476	0.0046416	3.2995	11177000	26196000	13859000	4945300	24750000	17113000	16668000	19378000	16092000	1955300	27531000	19724000	16034000	15400000	5919400	21015000	37067000	18122000	15018000	18412000	26618000	21751000	53797000	20462000	25440000	21083000	27903000	32028000	67532000	0	23025000	21849000
sp|Q91VY9|ZN622_MOUSE	sp|Q91VY9|ZN622_MOUSE	6	6	6	>sp|Q91VY9|ZN622_MOUSE Zinc finger protein 622 OS=Mus musculus GN=Znf622 PE=2 SV=1	1	6	6	6	17.6	17.6	17.6	53.451	476	476	0	22.13	15524000	13404000	12116000	23285000	19712000	5489300	19622000	19062000	17158000	14171000	16364000	22394000	20003000	17108000	13657000	14982000	15354000	15141000	11111000	11511000	12714000	15982000	8374300	17161000	13904000	13684000	14763000	13635000	0	10231000	0	0
sp|P17563|SBP1_MOUSE;sp|Q63836|SBP2_MOUSE	sp|P17563|SBP1_MOUSE;sp|Q63836|SBP2_MOUSE	11;8	11;8	11;8	>sp|P17563|SBP1_MOUSE Selenium-binding protein 1 OS=Mus musculus GN=Selenbp1 PE=1 SV=2;>sp|Q63836|SBP2_MOUSE Selenium-binding protein 2 OS=Mus musculus GN=Selenbp2 PE=1 SV=2	2	11	11	11	31.4	31.4	31.4	52.513	472	472;472	0	17.529	15572000	21575000	12286000	18098000	22236000	14138000	15999000	19367000	16038000	13780000	24134000	12168000	13338000	22772000	22991000	16900000	21339000	19781000	12810000	5885400	10831000	11966000	12277000	8711400	9185800	0	15390000	8627800	7772900	0	14953000	8534900
sp|Q9Z2V5|HDAC6_MOUSE	sp|Q9Z2V5|HDAC6_MOUSE	2	2	2	>sp|Q9Z2V5|HDAC6_MOUSE Histone deacetylase 6 OS=Mus musculus GN=Hdac6 PE=1 SV=3	1	2	2	2	2.6	2.6	2.6	125.79	1149	1149	0.00086182	6.6335	5490900	5373200	0	9893500	0	0	0	0	0	9010700	0	0	7616300	0	0	7703300	0	0	6653900	6107700	0	10853000	0	0	13247000	0	0	0	0	0	0	4194600
sp|P62257|UBE2H_MOUSE	sp|P62257|UBE2H_MOUSE	6	6	6	>sp|P62257|UBE2H_MOUSE Ubiquitin-conjugating enzyme E2 H OS=Mus musculus GN=Ube2h PE=1 SV=1	1	6	6	6	30.6	30.6	30.6	20.655	183	183	0	29.462	12299000	10927000	9748300	14217000	0	8758200	12538000	0	12024000	7196100	7358000	9814200	8622100	0	26114000	3930300	10874000	6662700	3329700	0	0	0	0	0	0	0	0	0	0	0	5882800	0
sp|Q62432|SMAD2_MOUSE	sp|Q62432|SMAD2_MOUSE;sp|Q8BUN5|SMAD3_MOUSE;sp|Q9JIW5|SMAD9_MOUSE;sp|P97454|SMAD5_MOUSE;sp|P70340|SMAD1_MOUSE	7;3;2;1;1	7;3;2;1;1	6;3;2;1;1	>sp|Q62432|SMAD2_MOUSE Mothers against decapentaplegic homolog 2 OS=Mus musculus GN=Smad2 PE=1 SV=2	5	7	7	6	23.3	23.3	20.6	52.265	467	467;425;430;465;465	0	103.81	17611000	19364000	15571000	26580000	26742000	22544000	27487000	32148000	22198000	26374000	29511000	26194000	26885000	26956000	23148000	24947000	27579000	20305000	17687000	24297000	22486000	29046000	30633000	29908000	26408000	25801000	32263000	26273000	24500000	18976000	22605000	25425000
sp|Q8K3Z9|PO121_MOUSE	sp|Q8K3Z9|PO121_MOUSE	6	6	6	>sp|Q8K3Z9|PO121_MOUSE Nuclear envelope pore membrane protein POM 121 OS=Mus musculus GN=Pom121 PE=1 SV=2	1	6	6	6	7.8	7.8	7.8	121.02	1200	1200	0	22.198	30121000	7983400	12889000	25067000	20361000	11301000	0	20180000	0	0	0	0	12835000	0	8908100	26161000	34166000	16672000	27473000	24383000	4396300	18693000	0	0	19154000	0	0	34957000	48918000	7828200	16453000	0
sp|Q8C552|FA78A_MOUSE	sp|Q8C552|FA78A_MOUSE	2	2	2	>sp|Q8C552|FA78A_MOUSE Protein FAM78A OS=Mus musculus GN=Fam78a PE=2 SV=1	1	2	2	2	10.6	10.6	10.6	32.067	283	283	0.00030488	9.5178	0	0	5580400	0	0	9734800	0	0	15573000	0	0	10302000	6838700	0	5478600	6246600	0	5772900	3740100	0	6517800	0	6262100	6663700	7998500	0	12471000	8947900	0	6924300	0	5025800
sp|Q99LJ7|RCBT2_MOUSE	sp|Q99LJ7|RCBT2_MOUSE	2	2	2	>sp|Q99LJ7|RCBT2_MOUSE RCC1 and BTB domain-containing protein 2 OS=Mus musculus GN=Rcbtb2 PE=2 SV=1	1	2	2	2	6.2	6.2	6.2	60.163	551	551	0.0016556	5.0871	0	3959200	0	6059500	0	0	0	2764300	0	0	4311800	0	0	0	0	0	0	0	4956700	2634200	6653600	0	5651800	0	0	0	0	0	4115300	0	0	0
sp|P83510|TNIK_MOUSE	sp|P83510|TNIK_MOUSE	6	3	3	>sp|P83510|TNIK_MOUSE Traf2 and NCK-interacting protein kinase OS=Mus musculus GN=Tnik PE=1 SV=2	1	6	3	3	6.2	3.9	3.9	150.37	1323	1323	0	23.847	0	0	0	0	0	0	0	0	0	0	0	0	0	0	1729300	0	0	5079300	0	0	0	0	0	10529000	0	0	0	0	0	8089600	0	0
sp|Q9Z0P5|TWF2_MOUSE	sp|Q9Z0P5|TWF2_MOUSE	16	16	15	>sp|Q9Z0P5|TWF2_MOUSE Twinfilin-2 OS=Mus musculus GN=Twf2 PE=1 SV=1	1	16	16	15	51	51	45.8	39.47	349	349	0	323.31	227280000	232420000	261130000	241610000	293420000	236390000	301370000	280460000	216530000	263810000	266560000	242430000	264910000	275850000	371060000	307450000	298590000	281050000	220870000	259320000	257750000	291870000	368580000	245440000	267570000	285700000	239830000	286670000	305950000	266310000	286290000	322400000
sp|Q8R5K4|NOL6_MOUSE	sp|Q8R5K4|NOL6_MOUSE	21	21	21	>sp|Q8R5K4|NOL6_MOUSE Nucleolar protein 6 OS=Mus musculus GN=Nol6 PE=2 SV=2	1	21	21	21	21.7	21.7	21.7	129.23	1152	1152	0	92.568	26067000	23870000	17077000	30601000	38449000	36770000	32529000	29202000	16377000	29080000	35709000	33785000	28308000	38094000	58502000	19760000	32676000	35764000	11504000	24800000	19574000	32930000	27900000	25968000	18524000	31834000	23860000	19581000	21381000	22381000	0	14544000
sp|Q9QX11|CYH1_MOUSE	sp|Q9QX11|CYH1_MOUSE	15	15	12	>sp|Q9QX11|CYH1_MOUSE Cytohesin-1 OS=Mus musculus GN=Cyth1 PE=1 SV=2	1	15	15	12	41.2	41.2	36.4	46.273	398	398	0	108.6	27398000	26192000	56626000	39641000	29392000	37705000	43603000	35280000	49588000	20074000	30962000	46401000	35188000	37208000	34621000	0	32038000	62030000	25109000	30172000	38190000	53929000	52411000	49782000	42111000	43737000	16440000	50405000	41660000	26964000	54958000	32173000
sp|Q9R0U0|SRS10_MOUSE	sp|Q9R0U0|SRS10_MOUSE	12	12	12	>sp|Q9R0U0|SRS10_MOUSE Serine/arginine-rich splicing factor 10 OS=Mus musculus GN=Srsf10 PE=1 SV=2	1	12	12	12	34.4	34.4	34.4	31.3	262	262	0	323.31	228360000	229560000	177370000	299960000	276500000	282500000	272780000	265240000	271220000	264820000	269160000	271670000	247160000	242530000	296050000	272010000	272630000	235240000	247170000	246360000	276910000	354470000	604440000	362770000	375940000	328360000	375860000	346610000	371790000	350880000	328250000	322770000
sp|Q8R574|KPRB_MOUSE	sp|Q8R574|KPRB_MOUSE	11	11	10	>sp|Q8R574|KPRB_MOUSE Phosphoribosyl pyrophosphate synthase-associated protein 2 OS=Mus musculus GN=Prpsap2 PE=1 SV=1	1	11	11	10	49.6	49.6	45.8	40.88	369	369	0	143.15	63522000	65485000	57229000	85499000	69083000	86622000	103590000	92072000	64825000	57930000	87360000	69470000	77277000	86504000	93620000	86926000	81682000	85155000	50150000	51450000	34220000	83229000	59328000	67796000	69825000	56502000	65689000	70335000	46709000	41806000	60279000	69596000
sp|Q8CAY6|THIC_MOUSE	sp|Q8CAY6|THIC_MOUSE	21	21	21	>sp|Q8CAY6|THIC_MOUSE Acetyl-CoA acetyltransferase, cytosolic OS=Mus musculus GN=Acat2 PE=1 SV=2	1	21	21	21	66.5	66.5	66.5	41.297	397	397	0	323.31	286590000	284360000	289440000	383090000	322490000	318150000	418170000	327690000	314840000	345810000	352350000	318120000	365320000	306850000	416290000	367120000	320910000	298590000	259330000	252950000	272440000	326850000	398830000	350710000	357530000	278730000	375860000	333040000	344450000	352250000	337400000	350240000
sp|Q8R1F0|L10K_MOUSE	sp|Q8R1F0|L10K_MOUSE	2	2	2	>sp|Q8R1F0|L10K_MOUSE Leydig cell tumor 10 kDa protein homolog OS=Mus musculus GN=D8Ertd738e PE=3 SV=1	1	2	2	2	23.4	23.4	23.4	10.197	94	94	0.002713	4.545	16106000	23532000	3134400	51719000	37704000	0	19745000	36684000	0	50851000	38528000	0	47448000	35849000	0	44928000	34591000	0	28542000	34498000	50983000	42296000	15319000	3896800	38530000	12140000	0	35702000	16897000	854200	62134000	14747000
sp|Q9DBX2|PHLP_MOUSE	sp|Q9DBX2|PHLP_MOUSE	3	3	3	>sp|Q9DBX2|PHLP_MOUSE Phosducin-like protein OS=Mus musculus GN=Pdcl PE=1 SV=1	1	3	3	3	12	12	12	34.406	301	301	0	45.873	0	0	4643900	0	6101200	9434900	0	0	0	0	0	8012500	0	7072100	0	0	12111000	6274100	0	10121000	0	15984000	19993000	10926000	18868000	13116000	0	19096000	16250000	10688000	0	13354000
sp|Q3UPH1|PRRC1_MOUSE	sp|Q3UPH1|PRRC1_MOUSE	4	4	4	>sp|Q3UPH1|PRRC1_MOUSE Protein PRRC1 OS=Mus musculus GN=Prrc1 PE=2 SV=1	1	4	4	4	14	14	14	46.297	443	443	0	33.47	0	7271700	8555500	10320000	17227000	20345000	13922000	5994300	23730000	0	12418000	0	11439000	9196700	9012900	10773000	24792000	0	0	10183000	5242900	0	3826100	0	5453000	6341000	0	10556000	4711200	0	8824100	0
sp|Q9D0J4|ARL2_MOUSE	sp|Q9D0J4|ARL2_MOUSE	3	3	3	>sp|Q9D0J4|ARL2_MOUSE ADP-ribosylation factor-like protein 2 OS=Mus musculus GN=Arl2 PE=1 SV=1	1	3	3	3	15.8	15.8	15.8	20.864	184	184	0.0024678	4.8913	7333200	6830500	6113300	6865000	6075200	0	9975900	5811000	3654200	0	0	7390900	14739000	7627500	10705000	7602300	0	0	0	5800300	0	0	0	0	0	0	10873000	2833500	0	0	0	0
sp|Q922Y1|UBXN1_MOUSE	sp|Q922Y1|UBXN1_MOUSE	8	8	8	>sp|Q922Y1|UBXN1_MOUSE UBX domain-containing protein 1 OS=Mus musculus GN=Ubxn1 PE=1 SV=1	1	8	8	8	45.8	45.8	45.8	33.572	297	297	0	237.36	86088000	85460000	82026000	105350000	94800000	80310000	134010000	93284000	89878000	106930000	107070000	82364000	104040000	100130000	120050000	127610000	104610000	82865000	92755000	116870000	81978000	121990000	149570000	112300000	127340000	104440000	113460000	132450000	148120000	76450000	126500000	89821000
sp|Q9CRD0|OCAD1_MOUSE	sp|Q9CRD0|OCAD1_MOUSE	9	9	9	>sp|Q9CRD0|OCAD1_MOUSE OCIA domain-containing protein 1 OS=Mus musculus GN=Ociad1 PE=1 SV=1	1	9	9	9	54.3	54.3	54.3	27.61	247	247	0	150.84	42745000	31207000	66430000	60157000	39447000	39346000	47995000	51437000	49817000	47787000	53030000	50099000	27639000	42639000	55973000	51895000	49185000	74458000	59412000	58207000	47687000	73758000	53041000	60228000	65853000	40965000	45123000	65058000	55955000	69303000	53633000	58276000
sp|Q9D023|MPC2_MOUSE	sp|Q9D023|MPC2_MOUSE	3	3	3	>sp|Q9D023|MPC2_MOUSE Mitochondrial pyruvate carrier 2 OS=Mus musculus GN=Mpc2 PE=1 SV=1	1	3	3	3	30.7	30.7	30.7	14.286	127	127	0.0096535	2.5205	2358700	6150700	0	6339900	3946900	0	3193000	0	0	8091500	5923100	7433900	2342000	3675400	19402000	0	0	0	0	2438600	0	0	0	0	0	0	0	0	3564800	0	0	0
sp|Q99PW4|PRPK_MOUSE	sp|Q99PW4|PRPK_MOUSE	4	4	4	>sp|Q99PW4|PRPK_MOUSE TP53-regulating kinase OS=Mus musculus GN=Tp53rk PE=2 SV=1	1	4	4	4	25	25	25	27.393	244	244	0.00033223	14.409	0	0	0	0	0	0	0	0	0	0	2447200	0	0	0	0	0	0	0	0	0	0	0	0	2829300	0	0	0	0	3988200	4915800	0	0
sp|Q8BTV2|CPSF7_MOUSE	sp|Q8BTV2|CPSF7_MOUSE	8	8	8	>sp|Q8BTV2|CPSF7_MOUSE Cleavage and polyadenylation specificity factor subunit 7 OS=Mus musculus GN=Cpsf7 PE=1 SV=2	1	8	8	8	21.4	21.4	21.4	52.01	471	471	0	56.624	15250000	13038000	21651000	23770000	23756000	0	14260000	20489000	20186000	19457000	21640000	0	5945300	30488000	26871000	14012000	23068000	25479000	17448000	18800000	16365000	0	27629000	0	25740000	22531000	19348000	19967000	22787000	13407000	0	12042000
sp|Q922H2|PDK3_MOUSE	sp|Q922H2|PDK3_MOUSE	10	10	10	>sp|Q922H2|PDK3_MOUSE [Pyruvate dehydrogenase (acetyl-transferring)] kinase isozyme 3, mitochondrial OS=Mus musculus GN=Pdk3 PE=1 SV=1	1	10	10	10	34	34	34	47.922	415	415	0	60.722	34976000	33710000	57818000	17805000	33285000	51915000	53655000	0	38017000	35354000	41679000	51814000	49421000	42403000	63282000	54235000	33830000	50331000	41383000	44662000	28485000	18977000	91445000	27865000	34900000	48656000	93366000	20026000	48379000	74289000	31634000	37119000
sp|Q9JK38|GNA1_MOUSE	sp|Q9JK38|GNA1_MOUSE	6	6	6	>sp|Q9JK38|GNA1_MOUSE Glucosamine 6-phosphate N-acetyltransferase OS=Mus musculus GN=Gnpnat1 PE=2 SV=1	1	6	6	6	53.3	53.3	53.3	20.791	184	184	0	61.717	35405000	40624000	73910000	44825000	45811000	68603000	63222000	43415000	54575000	46534000	51216000	66096000	46002000	54639000	86333000	38761000	46844000	45223000	22763000	24556000	18800000	47755000	39072000	48804000	43670000	35867000	39833000	28393000	43603000	29311000	35841000	42671000
sp|P48453|PP2BB_MOUSE	sp|P48453|PP2BB_MOUSE	8	8	4	>sp|P48453|PP2BB_MOUSE Serine/threonine-protein phosphatase 2B catalytic subunit beta isoform OS=Mus musculus GN=Ppp3cb PE=1 SV=2	1	8	8	4	18.1	18.1	10.1	59.173	525	525	0	18.829	11339000	10741000	10406000	14663000	11948000	14965000	16543000	13081000	17744000	7972900	12331000	11615000	13915000	13930000	11024000	14239000	15233000	15812000	9671800	8822200	5562300	14971000	10955000	11645000	14763000	10319000	12062000	13142000	11223000	7361000	13264000	3690400
sp|Q9JHK4|PGTA_MOUSE	sp|Q9JHK4|PGTA_MOUSE	5	5	5	>sp|Q9JHK4|PGTA_MOUSE Geranylgeranyl transferase type-2 subunit alpha OS=Mus musculus GN=Rabggta PE=2 SV=1	1	5	5	5	15	15	15	64.989	567	567	0	28.862	24515000	19876000	28539000	31030000	25357000	20791000	28009000	32422000	23054000	23724000	38877000	17307000	27439000	30927000	20989000	23862000	39682000	26805000	18450000	17322000	38431000	31397000	0	36900000	25173000	21693000	30330000	35832000	14244000	0	25280000	10715000
sp|Q8BH69|SPS1_MOUSE	sp|Q8BH69|SPS1_MOUSE	15	15	15	>sp|Q8BH69|SPS1_MOUSE Selenide, water dikinase 1 OS=Mus musculus GN=Sephs1 PE=2 SV=1	1	15	15	15	56.9	56.9	56.9	42.906	392	392	0	323.31	221680000	197490000	288940000	262770000	250730000	279150000	314730000	253360000	289340000	275270000	258330000	271440000	256600000	253960000	417210000	243040000	224620000	295380000	244730000	195510000	199250000	359570000	452850000	266510000	308980000	314270000	274290000	256270000	313530000	277200000	314640000	308690000
sp|Q9D168|INT12_MOUSE	sp|Q9D168|INT12_MOUSE	5	5	5	>sp|Q9D168|INT12_MOUSE Integrator complex subunit 12 OS=Mus musculus GN=Ints12 PE=1 SV=1	1	5	5	5	19.5	19.5	19.5	48.568	461	461	0.00030003	8.5994	12351000	7469600	9818900	13014000	5427900	15184000	16795000	12688000	13945000	14169000	11244000	16317000	11892000	9696500	12446000	15787000	15083000	15151000	12866000	12747000	13148000	18391000	14440000	15383000	16687000	13221000	16914000	20759000	17641000	6330400	13837000	10089000
sp|Q9CX97|WDR55_MOUSE	sp|Q9CX97|WDR55_MOUSE	8	8	8	>sp|Q9CX97|WDR55_MOUSE WD repeat-containing protein 55 OS=Mus musculus GN=Wdr55 PE=2 SV=2	1	8	8	8	39.4	39.4	39.4	42.61	388	388	0	39.031	39910000	39150000	37096000	39348000	48963000	53463000	45450000	43463000	49787000	45704000	46860000	28285000	46832000	44333000	62273000	43924000	50809000	46631000	30114000	40092000	33375000	36161000	44457000	53616000	38451000	46054000	46216000	34767000	46068000	56317000	33665000	41167000
sp|Q9D8X2|CC124_MOUSE	sp|Q9D8X2|CC124_MOUSE	10	10	10	>sp|Q9D8X2|CC124_MOUSE Coiled-coil domain-containing protein 124 OS=Mus musculus GN=Ccdc124 PE=2 SV=1	1	10	10	10	36.9	36.9	36.9	25.345	217	217	0	214.72	53604000	52108000	73317000	77979000	94028000	86115000	85063000	95953000	80321000	82865000	77127000	68647000	69251000	69157000	98574000	76543000	80340000	88381000	65465000	72815000	50487000	92266000	78256000	88290000	74213000	81600000	81866000	68182000	86430000	91061000	87232000	76599000
sp|Q9D198|SYF2_MOUSE	sp|Q9D198|SYF2_MOUSE	9	9	9	>sp|Q9D198|SYF2_MOUSE Pre-mRNA-splicing factor SYF2 OS=Mus musculus GN=Syf2 PE=2 SV=1	1	9	9	9	55.8	55.8	55.8	28.712	242	242	0	239.01	70233000	70220000	43943000	105240000	107780000	54315000	80934000	102050000	64898000	94681000	92873000	55483000	91448000	84895000	26804000	103590000	107320000	22001000	80142000	82045000	64029000	100370000	73443000	77339000	94007000	67881000	60106000	98631000	76737000	56377000	109050000	81999000
sp|Q8C2K5|RASL3_MOUSE	sp|Q8C2K5|RASL3_MOUSE	30	30	30	>sp|Q8C2K5|RASL3_MOUSE RAS protein activator like-3 OS=Mus musculus GN=Rasal3 PE=2 SV=1	1	30	30	30	37.7	37.7	37.7	114.78	1041	1041	0	323.31	202410000	234070000	182450000	332550000	282850000	262540000	273670000	283760000	310270000	295410000	283790000	311050000	285880000	299770000	229440000	284160000	298330000	226390000	234520000	233380000	233420000	308750000	308350000	335520000	294210000	255160000	253930000	275270000	330720000	245820000	287530000	252620000
sp|Q9D7A8|ARMC1_MOUSE	sp|Q9D7A8|ARMC1_MOUSE	2	2	2	>sp|Q9D7A8|ARMC1_MOUSE Armadillo repeat-containing protein 1 OS=Mus musculus GN=Armc1 PE=1 SV=1	1	2	2	2	12.8	12.8	12.8	31.246	282	282	0.0011331	6.0302	13880000	9679500	12115000	18598000	11851000	14892000	0	10860000	21331000	16166000	21226000	7317200	0	0	0	17812000	8735700	0	13769000	0	0	18913000	0	12935000	0	0	0	21153000	0	16096000	18748000	0
sp|P63139|NFYB_MOUSE	sp|P63139|NFYB_MOUSE	2	2	2	>sp|P63139|NFYB_MOUSE Nuclear transcription factor Y subunit beta OS=Mus musculus GN=Nfyb PE=1 SV=1	1	2	2	2	8.2	8.2	8.2	22.787	207	207	0.003413	3.7242	5907500	5503600	0	9631900	7412400	7900800	0	0	0	3711900	0	0	5722700	5637000	5460900	5906500	0	6584000	0	5955000	5747500	0	4902900	0	0	4193900	8704400	3444500	5782500	0	0	0
sp|P48428|TBCA_MOUSE	sp|P48428|TBCA_MOUSE	9	9	9	>sp|P48428|TBCA_MOUSE Tubulin-specific chaperone A OS=Mus musculus GN=Tbca PE=2 SV=3	1	9	9	9	63.9	63.9	63.9	12.758	108	108	0	323.31	453530000	425560000	881230000	469930000	453080000	667890000	499690000	431130000	707140000	490980000	441140000	609420000	442810000	453540000	715570000	462410000	462960000	594850000	559780000	506250000	507690000	626600000	819870000	589540000	632850000	813190000	997660000	652590000	736230000	715980000	585060000	686040000
sp|Q6ZQB6|VIP2_MOUSE	sp|Q6ZQB6|VIP2_MOUSE	5	5	5	>sp|Q6ZQB6|VIP2_MOUSE Inositol hexakisphosphate and diphosphoinositol-pentakisphosphate kinase 2 OS=Mus musculus GN=Ppip5k2 PE=1 SV=3	1	5	5	5	6.8	6.8	6.8	128.43	1129	1129	0.00033212	14.384	25668000	37317000	12562000	61459000	57341000	27182000	22141000	51761000	25724000	57337000	68614000	35468000	48163000	55504000	8567800	51428000	63349000	17935000	33822000	29879000	0	36842000	34362000	35636000	0	39268000	21978000	34022000	59093000	24420000	39395000	57780000
sp|Q9JKD8|TBX21_MOUSE	sp|Q9JKD8|TBX21_MOUSE	7	7	7	>sp|Q9JKD8|TBX21_MOUSE T-box transcription factor TBX21 OS=Mus musculus GN=Tbx21 PE=1 SV=1	1	7	7	7	20.9	20.9	20.9	57.851	530	530	0	40.677	16056000	16005000	18581000	22461000	27226000	16052000	23560000	18130000	22965000	17632000	17095000	18801000	14235000	23384000	17218000	27288000	28760000	25451000	22525000	20172000	13245000	14002000	23436000	22853000	0	15461000	32425000	0	16900000	25545000	7015700	16385000
sp|Q9CQX2|CYB5B_MOUSE	sp|Q9CQX2|CYB5B_MOUSE	2	2	2	>sp|Q9CQX2|CYB5B_MOUSE Cytochrome b5 type B OS=Mus musculus GN=Cyb5b PE=1 SV=1	1	2	2	2	32.2	32.2	32.2	16.318	146	146	0	144.65	39558000	23780000	55328000	48633000	38943000	43796000	63832000	41462000	39239000	50836000	36217000	36482000	52621000	40107000	67513000	69034000	52297000	61980000	42573000	29045000	35272000	57980000	64696000	42298000	55232000	61981000	60830000	0	56996000	72651000	51668000	75517000
sp|Q3UE37|UBE2Z_MOUSE	sp|Q3UE37|UBE2Z_MOUSE	6	6	6	>sp|Q3UE37|UBE2Z_MOUSE Ubiquitin-conjugating enzyme E2 Z OS=Mus musculus GN=Ube2z PE=2 SV=2	1	6	6	6	19.9	19.9	19.9	38.368	356	356	0.00033069	14.1	5297200	21444000	35464000	25738000	26498000	21716000	22012000	25268000	27101000	16890000	24565000	0	23601000	15382000	24272000	25146000	0	25856000	14398000	16598000	12572000	3730500	0	38902000	20965000	0	0	20987000	0	28241000	29080000	0
sp|Q9CQ10|CHMP3_MOUSE	sp|Q9CQ10|CHMP3_MOUSE	2	2	2	>sp|Q9CQ10|CHMP3_MOUSE Charged multivesicular body protein 3 OS=Mus musculus GN=Chmp3 PE=1 SV=3	1	2	2	2	8.5	8.5	8.5	25.219	224	224	0.00030139	8.9464	6288600	8051600	7407900	8116500	10319000	9026100	9805400	10947000	12473000	9662800	9770500	9800200	8231500	8999000	9657300	7912600	8640100	9585000	4449400	5615300	5880500	10040000	6620100	8701600	7245200	3718200	8085200	5187100	4035900	5204600	6473500	0
sp|P55821|STMN2_MOUSE	sp|P55821|STMN2_MOUSE	7	2	2	>sp|P55821|STMN2_MOUSE Stathmin-2 OS=Mus musculus GN=Stmn2 PE=1 SV=1	1	7	2	2	24.6	13.4	13.4	20.828	179	179	0.00033602	15.341	393290000	341130000	3231500	493630000	334750000	0	364340000	346420000	0	478260000	350800000	0	474850000	330840000	0	489410000	339210000	0	404350000	349280000	405950000	289130000	36816000	0	282810000	21104000	9411100	310920000	23836000	7526500	429890000	189340000
sp|Q9QYB1|CLIC4_MOUSE	sp|Q9QYB1|CLIC4_MOUSE	13	13	13	>sp|Q9QYB1|CLIC4_MOUSE Chloride intracellular channel protein 4 OS=Mus musculus GN=Clic4 PE=1 SV=3	1	13	13	13	52.2	52.2	52.2	28.729	253	253	0	269.32	149120000	128860000	142140000	181100000	206540000	103730000	183560000	174840000	119990000	200940000	170460000	96919000	208690000	238770000	145600000	188390000	173370000	121120000	110880000	118540000	78722000	148760000	140610000	104850000	146880000	140070000	48723000	107540000	97893000	65258000	179310000	127820000
sp|P50295|ARY2_MOUSE	sp|P50295|ARY2_MOUSE	4	4	4	>sp|P50295|ARY2_MOUSE Arylamine N-acetyltransferase 2 OS=Mus musculus GN=Nat2 PE=1 SV=1	1	4	4	4	16.2	16.2	16.2	33.701	290	290	0.0019305	5.0792	3221100	0	0	0	3159200	0	0	2314100	0	0	0	0	5984800	0	0	0	0	0	0	0	0	0	5553900	0	0	0	0	0	0	0	6202100	0
sp|Q3UY34|CL043_MOUSE	sp|Q3UY34|CL043_MOUSE	2	2	2	>sp|Q3UY34|CL043_MOUSE Uncharacterized protein C12orf43 homolog OS=Mus musculus PE=2 SV=1	1	2	2	2	5.9	5.9	5.9	27.631	256	256	0.0065458	2.8333	2540800	6360900	0	8083700	8775900	0	3155500	9238000	0	6759400	10051000	0	6893900	7141900	0	7626700	7827700	0	3470100	3090100	2582100	4845200	1576000	0	6991700	0	0	6664300	1199900	0	3900300	2450800
sp|Q9D706|RPAP3_MOUSE	sp|Q9D706|RPAP3_MOUSE	11	11	11	>sp|Q9D706|RPAP3_MOUSE RNA polymerase II-associated protein 3 OS=Mus musculus GN=Rpap3 PE=1 SV=1	1	11	11	11	24.2	24.2	24.2	74.095	660	660	0	53.918	16786000	20402000	13102000	23976000	31614000	20096000	33633000	28700000	33890000	28272000	27348000	19209000	20043000	35344000	19169000	35602000	31666000	18661000	19962000	36724000	12466000	31155000	0	18456000	31195000	34702000	24006000	39075000	24653000	12544000	32278000	32974000
sp|O08992|SDCB1_MOUSE	sp|O08992|SDCB1_MOUSE	3	3	2	>sp|O08992|SDCB1_MOUSE Syntenin-1 OS=Mus musculus GN=Sdcbp PE=1 SV=1	1	3	3	2	11.4	11.4	7	32.379	299	299	0.0011252	5.6952	2075100	8143500	6953100	9452600	8863700	8683900	4998400	8919300	0	5742000	6174400	11149000	7492700	2367600	8751000	0	7716100	9037400	4856200	5909300	0	6152400	4356700	5302400	0	5587800	10522000	5134600	8082800	5609400	7244400	6011700
sp|Q9CY16|RT28_MOUSE	sp|Q9CY16|RT28_MOUSE	6	6	6	>sp|Q9CY16|RT28_MOUSE 28S ribosomal protein S28, mitochondrial OS=Mus musculus GN=Mrps28 PE=1 SV=1	1	6	6	6	36.6	36.6	36.6	20.52	186	186	0	34.055	17533000	19370000	30633000	16789000	20470000	42706000	18234000	21708000	25363000	14205000	23967000	36519000	17403000	18372000	58025000	17969000	17837000	50449000	15663000	19769000	23215000	18234000	19314000	51045000	16753000	19426000	37084000	14752000	25402000	19973000	9979600	14547000
sp|Q9QXL1|KI21B_MOUSE	sp|Q9QXL1|KI21B_MOUSE	12	12	12	>sp|Q9QXL1|KI21B_MOUSE Kinesin-like protein KIF21B OS=Mus musculus GN=Kif21b PE=1 SV=2	1	12	12	12	11.4	11.4	11.4	186.18	1668	1668	0	16.074	9937000	8511700	9607300	6506500	0	13664000	0	11328000	0	0	11326000	14407000	0	9797400	15454000	9789400	15770000	13776000	4145500	0	4425400	11240000	9575200	0	0	16692000	10286000	0	12024000	0	0	0
sp|Q99K01|PDXD1_MOUSE	sp|Q99K01|PDXD1_MOUSE	5	5	5	>sp|Q99K01|PDXD1_MOUSE Pyridoxal-dependent decarboxylase domain-containing protein 1 OS=Mus musculus GN=Pdxdc1 PE=1 SV=2	1	5	5	5	11.7	11.7	11.7	87.334	787	787	0.0031864	4.0026	9059700	11249000	9076800	9607500	11956000	9314100	0	11128000	6953200	0	11601000	8381300	0	9762200	10254000	0	10324000	0	8457600	0	9152400	0	13790000	0	0	7864100	0	0	12360000	10753000	0	13669000
sp|Q8VE19|MIO_MOUSE	sp|Q8VE19|MIO_MOUSE	3	3	3	>sp|Q8VE19|MIO_MOUSE WD repeat-containing protein mio OS=Mus musculus GN=Mios PE=2 SV=2	1	3	3	3	6.6	6.6	6.6	98.334	875	875	0.0034058	3.6804	0	0	0	0	0	0	0	0	0	0	0	0	0	1903700	0	0	0	0	0	0	0	0	0	0	5115300	0	0	4708800	0	0	4874600	4414200
sp|Q78JW9|UBFD1_MOUSE	sp|Q78JW9|UBFD1_MOUSE	6	6	6	>sp|Q78JW9|UBFD1_MOUSE Ubiquitin domain-containing protein UBFD1 OS=Mus musculus GN=Ubfd1 PE=1 SV=2	1	6	6	6	22.6	22.6	22.6	40.143	368	368	0	79.113	22251000	19868000	14818000	31176000	0	19673000	21730000	0	27934000	24915000	0	26772000	21492000	0	37846000	16540000	32059000	26232000	22364000	7498300	21463000	28851000	28812000	0	26966000	26933000	24078000	33418000	0	0	20908000	36148000
sp|Q05512|MARK2_MOUSE	sp|Q05512|MARK2_MOUSE	5	5	4	>sp|Q05512|MARK2_MOUSE Serine/threonine-protein kinase MARK2 OS=Mus musculus GN=Mark2 PE=1 SV=3	1	5	5	4	10.6	10.6	8.5	86.305	776	776	0	69.366	4618000	0	9125800	0	0	0	0	0	0	0	0	7002300	6124400	4141900	7804300	0	28969000	10462000	7413000	6216100	5549900	0	0	0	0	0	8136300	0	0	0	0	4608000
sp|Q99MU3|DSRAD_MOUSE	sp|Q99MU3|DSRAD_MOUSE	10	10	10	>sp|Q99MU3|DSRAD_MOUSE Double-stranded RNA-specific adenosine deaminase OS=Mus musculus GN=Adar PE=1 SV=2	1	10	10	10	10.7	10.7	10.7	130.45	1178	1178	0.00032082	12.234	43797000	24029000	8256500	24805000	43348000	18515000	16139000	39386000	23659000	26521000	38057000	0	23479000	27951000	49852000	32466000	36552000	17869000	27836000	19565000	27890000	18272000	11162000	20708000	20734000	11252000	0	28684000	18878000	11332000	30804000	14329000
sp|Q91XV3|BASP1_MOUSE	sp|Q91XV3|BASP1_MOUSE	6	6	6	>sp|Q91XV3|BASP1_MOUSE Brain acid soluble protein 1 OS=Mus musculus GN=Basp1 PE=1 SV=3	1	6	6	6	45.6	45.6	45.6	22.086	226	226	0	89.685	11908000	8790900	4855400	14160000	22964000	16626000	10034000	15105000	17391000	14665000	21323000	19913000	18591000	21725000	11204000	16586000	19292000	14526000	0	0	0	0	5240200	0	0	4705200	0	0	4513800	0	0	3766600
sp|Q9Z329|ITPR2_MOUSE	sp|Q9Z329|ITPR2_MOUSE	6	5	4	>sp|Q9Z329|ITPR2_MOUSE Inositol 1,4,5-trisphosphate receptor type 2 OS=Mus musculus GN=Itpr2 PE=1 SV=4	1	6	5	4	3.2	2.8	2.5	307.47	2701	2701	0.00087489	7.3519	0	0	3360700	0	0	5471500	0	0	0	0	0	0	0	0	4283300	0	0	0	0	0	0	0	9504200	0	0	4826500	0	0	0	0	0	4779300
sp|Q8C4Q6|AIDA_MOUSE	sp|Q8C4Q6|AIDA_MOUSE	3	3	3	>sp|Q8C4Q6|AIDA_MOUSE Axin interactor, dorsalization-associated protein OS=Mus musculus GN=Aida PE=1 SV=1	1	3	3	3	14.8	14.8	14.8	34.888	305	305	0.006559	2.8741	0	0	3420400	0	0	3906000	0	0	0	0	0	0	0	0	3765600	0	0	0	0	0	0	0	0	3210700	0	0	3170100	0	0	0	0	0
sp|Q8VDG3|PARN_MOUSE	sp|Q8VDG3|PARN_MOUSE	11	11	11	>sp|Q8VDG3|PARN_MOUSE Poly(A)-specific ribonuclease PARN OS=Mus musculus GN=Parn PE=1 SV=1	1	11	11	11	18.8	18.8	18.8	71.558	624	624	0	78.692	36666000	35767000	41148000	46053000	43210000	46599000	30094000	48395000	46954000	54177000	52665000	44328000	27682000	36499000	64849000	44417000	39706000	42736000	17111000	31961000	36124000	0	38431000	36309000	36894000	37301000	50996000	68461000	33647000	19313000	63442000	56875000
sp|O35326|SRSF5_MOUSE	sp|O35326|SRSF5_MOUSE	17	17	16	>sp|O35326|SRSF5_MOUSE Serine/arginine-rich splicing factor 5 OS=Mus musculus GN=Srsf5 PE=1 SV=2	1	17	17	16	41.3	41.3	41.3	30.891	269	269	0	323.31	432260000	419360000	489700000	534100000	472310000	489440000	546020000	490570000	514470000	411250000	408520000	463540000	352300000	407960000	546650000	523240000	477270000	425470000	522870000	497110000	230410000	632810000	799560000	521550000	591140000	652750000	571450000	604140000	681110000	536480000	631850000	605660000
sp|P56213|ALR_MOUSE	sp|P56213|ALR_MOUSE	3	3	3	>sp|P56213|ALR_MOUSE FAD-linked sulfhydryl oxidase ALR OS=Mus musculus GN=Gfer PE=2 SV=2	1	3	3	3	24.2	24.2	24.2	22.876	198	198	0	24.121	25291000	22242000	14441000	25958000	30536000	29086000	15057000	30987000	27257000	0	33151000	27912000	0	27918000	11188000	27032000	30402000	17402000	14065000	28244000	24798000	21971000	48836000	30743000	31474000	43778000	17905000	26020000	40516000	16251000	0	35936000
sp|Q8BVE8|NSD2_MOUSE	sp|Q8BVE8|NSD2_MOUSE	15	15	15	>sp|Q8BVE8|NSD2_MOUSE Histone-lysine N-methyltransferase NSD2 OS=Mus musculus GN=Whsc1 PE=1 SV=2	1	15	15	15	17.1	17.1	17.1	152.25	1365	1365	0	57.891	31487000	17349000	11773000	20804000	17851000	25172000	0	20802000	16773000	15698000	14720000	20114000	14867000	18532000	18179000	17658000	20290000	18695000	18607000	19124000	0	22434000	13948000	25779000	22266000	21389000	19639000	0	17701000	15172000	23299000	19659000
sp|Q61490|CD166_MOUSE	sp|Q61490|CD166_MOUSE	4	4	4	>sp|Q61490|CD166_MOUSE CD166 antigen OS=Mus musculus GN=Alcam PE=1 SV=3	1	4	4	4	10.8	10.8	10.8	65.091	583	583	0.0046464	3.3164	10347000	13007000	39527000	22960000	34022000	0	25877000	22489000	35281000	25343000	29052000	9405100	12002000	25119000	28011000	0	36229000	28722000	9456300	26655000	35659000	18032000	24466000	28391000	10737000	8362600	10128000	0	17288000	29956000	20111000	25252000
sp|Q9CR51|VATG1_MOUSE	sp|Q9CR51|VATG1_MOUSE	7	7	7	>sp|Q9CR51|VATG1_MOUSE V-type proton ATPase subunit G 1 OS=Mus musculus GN=Atp6v1g1 PE=2 SV=3	1	7	7	7	45.8	45.8	45.8	13.724	118	118	0	323.31	87338000	108700000	97913000	145920000	165010000	163230000	124520000	181780000	157500000	153230000	140050000	153460000	131100000	153790000	54078000	133340000	187020000	100100000	91134000	127560000	97790000	223850000	186390000	134780000	203300000	185620000	140370000	176880000	152850000	124320000	160580000	161770000
sp|Q91XU0|WRIP1_MOUSE	sp|Q91XU0|WRIP1_MOUSE	7	7	7	>sp|Q91XU0|WRIP1_MOUSE ATPase WRNIP1 OS=Mus musculus GN=Wrnip1 PE=1 SV=2	1	7	7	7	11.4	11.4	11.4	71.793	660	660	0	16.687	12327000	12580000	11707000	13088000	15850000	17995000	13101000	15922000	15574000	13853000	11919000	13298000	12800000	12391000	9061300	25909000	13265000	0	12633000	9760700	12950000	15892000	9369900	18783000	15667000	0	11683000	6578000	15098000	0	15403000	11367000
sp|Q9QY36|NAA10_MOUSE	sp|Q9QY36|NAA10_MOUSE	9	9	5	>sp|Q9QY36|NAA10_MOUSE N-alpha-acetyltransferase 10 OS=Mus musculus GN=Naa10 PE=1 SV=1	1	9	9	5	49.8	49.8	35.7	26.519	235	235	0	178.31	42309000	48808000	64523000	43027000	43543000	67255000	15613000	42749000	70549000	49933000	48788000	49184000	35319000	37263000	71561000	48657000	47662000	58705000	34163000	39802000	34392000	44703000	40925000	63497000	45451000	30114000	53974000	47730000	45547000	66603000	43436000	49176000
sp|Q571H0|NPA1P_MOUSE	sp|Q571H0|NPA1P_MOUSE	2	2	2	>sp|Q571H0|NPA1P_MOUSE Nucleolar pre-ribosomal-associated protein 1 OS=Mus musculus GN=Urb1 PE=2 SV=2	1	2	2	2	1.2	1.2	1.2	254.61	2274	2274	0.0011393	6.2248	4667800	6048700	3942300	13326000	7774800	8834600	7816200	11717000	9584700	0	7014600	9851600	7342400	8895300	4110600	8962200	7901200	5519900	5800700	7011000	5120500	7187700	12014000	8623400	9718600	13016000	5995100	10654000	8310700	5668900	0	6181600
sp|Q9D0F4|NKAP_MOUSE	sp|Q9D0F4|NKAP_MOUSE	5	5	5	>sp|Q9D0F4|NKAP_MOUSE NF-kappa-B-activating protein OS=Mus musculus GN=Nkap PE=2 SV=1	1	5	5	5	22.4	22.4	22.4	47.227	415	415	0	31.393	9051000	10656000	11670000	15404000	14790000	14030000	10099000	14360000	14269000	8171600	0	16683000	6341000	0	5729600	12693000	6280800	12885000	9461200	9583700	4465700	14304000	0	0	13875000	0	0	14402000	0	21553000	13116000	16285000
sp|Q61823|PDCD4_MOUSE	sp|Q61823|PDCD4_MOUSE	26	26	25	>sp|Q61823|PDCD4_MOUSE Programmed cell death protein 4 OS=Mus musculus GN=Pdcd4 PE=1 SV=1	1	26	26	25	51.6	51.6	51.4	51.702	469	469	0	323.31	647100000	558380000	805430000	706940000	614640000	738230000	855280000	704400000	753190000	681570000	676760000	732790000	693490000	681340000	1028500000	762200000	626380000	1001300000	643110000	656070000	548060000	809650000	778450000	814160000	712920000	797940000	797750000	726430000	816620000	828020000	777980000	853740000
sp|O54785|LIMK2_MOUSE	sp|O54785|LIMK2_MOUSE	2	2	2	>sp|O54785|LIMK2_MOUSE LIM domain kinase 2 OS=Mus musculus GN=Limk2 PE=1 SV=2	1	2	2	2	4.9	4.9	4.9	72.201	638	638	0.0027056	4.4369	0	0	0	0	0	0	0	0	0	0	0	0	0	0	0	0	0	0	0	0	0	0	0	0	0	0	0	0	0	0	0	0
sp|Q8BGC4|ZADH2_MOUSE	sp|Q8BGC4|ZADH2_MOUSE	8	8	8	>sp|Q8BGC4|ZADH2_MOUSE Zinc-binding alcohol dehydrogenase domain-containing protein 2 OS=Mus musculus GN=Zadh2 PE=1 SV=1	1	8	8	8	29.7	29.7	29.7	40.528	377	377	0	21.662	9918800	0	19168000	8776800	16457000	24314000	8716900	13824000	24891000	7522700	10286000	23084000	15208000	18775000	21947000	22888000	17925000	24450000	10628000	12704000	9797300	22173000	8562700	39575000	21183000	8107700	15545000	21662000	0	28316000	0	0
sp|P42208|SEPT2_MOUSE	sp|P42208|SEPT2_MOUSE	21	21	21	>sp|P42208|SEPT2_MOUSE Septin-2 OS=Mus musculus GN=Sept2 PE=1 SV=2	1	21	21	21	71.7	71.7	71.7	41.525	361	361	0	323.31	216620000	210410000	226280000	263930000	243680000	245670000	272390000	275230000	233840000	214610000	225710000	216060000	242880000	233620000	304450000	281690000	242340000	229600000	166670000	174920000	162810000	230970000	212680000	187440000	221690000	200260000	200430000	238960000	185600000	150720000	211020000	209170000
sp|P62317|SMD2_MOUSE	sp|P62317|SMD2_MOUSE	20	20	20	>sp|P62317|SMD2_MOUSE Small nuclear ribonucleoprotein Sm D2 OS=Mus musculus GN=Snrpd2 PE=3 SV=1	1	20	20	20	86.4	86.4	86.4	13.527	118	118	0	323.31	661590000	595990000	715970000	797420000	756640000	770430000	905650000	690900000	816100000	753250000	716810000	730620000	674340000	595720000	778360000	815160000	660510000	780800000	699420000	704440000	752820000	962160000	1023300000	939240000	937590000	854530000	912190000	952040000	768360000	994780000	884110000	859620000
sp|Q9D710|TMX2_MOUSE	sp|Q9D710|TMX2_MOUSE	3	3	3	>sp|Q9D710|TMX2_MOUSE Thioredoxin-related transmembrane protein 2 OS=Mus musculus GN=Tmx2 PE=2 SV=1	1	3	3	3	16.6	16.6	16.6	33.942	295	295	0.0008653	6.8402	8155200	10918000	0	11651000	8401100	4539700	12622000	10418000	8008400	6782800	11001000	8153400	10335000	10917000	0	9428500	12257000	0	8010400	7284700	11535000	0	0	9209800	0	9736300	10208000	12425000	6604600	0	12480000	8715600
sp|P61620|S61A1_MOUSE	sp|P61620|S61A1_MOUSE;sp|Q9JLR1|S61A2_MOUSE	6;2	6;2	6;2	>sp|P61620|S61A1_MOUSE Protein transport protein Sec61 subunit alpha isoform 1 OS=Mus musculus GN=Sec61a1 PE=2 SV=2	2	6	6	6	13.7	13.7	13.7	52.264	476	476;476	0	29.273	3803000	5747800	5704400	0	0	53309000	5392200	9270300	49628000	19389000	8738600	87040000	12643000	9033200	1902800	0	8211000	22959000	0	0	0	0	9868500	20030000	0	0	0	0	19905000	0	0	0
sp|P0CW03|LY6C2_MOUSE	sp|P0CW03|LY6C2_MOUSE;sp|P0CW02|LY6C1_MOUSE	3;1	3;1	3;1	>sp|P0CW03|LY6C2_MOUSE Lymphocyte antigen 6C2 OS=Mus musculus GN=Ly6c2 PE=1 SV=1	2	3	3	3	30.5	30.5	30.5	14.09	131	131;131	0	104.92	15307000	26889000	21559000	29896000	0	36522000	0	19225000	30360000	0	0	26948000	32547000	21506000	45374000	12665000	0	38396000	28964000	31143000	23996000	35028000	48876000	36085000	32140000	33921000	35313000	36899000	33100000	34188000	32971000	41640000
sp|Q8C3I8|HGH1_MOUSE	sp|Q8C3I8|HGH1_MOUSE	6	6	6	>sp|Q8C3I8|HGH1_MOUSE Protein HGH1 homolog OS=Mus musculus GN=Hgh1 PE=2 SV=1	1	6	6	6	21.6	21.6	21.6	42.916	393	393	0.00031211	10.599	11741000	11732000	13237000	15112000	19571000	14063000	17872000	0	10625000	0	18512000	16695000	14872000	19951000	12294000	17367000	19761000	16857000	13232000	13130000	17224000	20265000	19213000	31130000	0	20779000	12872000	21854000	18985000	18583000	13221000	8060400
sp|Q8CAS9|PARP9_MOUSE	sp|Q8CAS9|PARP9_MOUSE	14	14	14	>sp|Q8CAS9|PARP9_MOUSE Poly [ADP-ribose] polymerase 9 OS=Mus musculus GN=Parp9 PE=1 SV=2	1	14	14	14	26.4	26.4	26.4	96.658	866	866	0	52.233	35522000	34287000	22036000	29619000	39810000	21352000	50163000	36335000	23283000	39224000	27266000	27970000	36049000	42371000	17387000	47098000	44865000	27995000	25046000	32146000	24605000	53287000	199890000	30398000	46424000	43432000	45285000	49454000	25968000	21101000	44832000	27874000
sp|Q60854|SPB6_MOUSE	sp|Q60854|SPB6_MOUSE	7	7	7	>sp|Q60854|SPB6_MOUSE Serpin B6 OS=Mus musculus GN=Serpinb6 PE=1 SV=1	1	7	7	7	24.6	24.6	24.6	42.598	378	378	0.00088731	7.9052	13540000	16159000	9173200	12918000	13192000	9726000	13118000	36299000	13749000	11549000	21844000	14826000	12724000	17868000	22638000	14126000	26289000	16131000	8829800	10952000	0	0	0	0	11517000	12473000	9333400	0	7326800	0	11999000	8679100
sp|P08207|S10AA_MOUSE	sp|P08207|S10AA_MOUSE	6	6	6	>sp|P08207|S10AA_MOUSE Protein S100-A10 OS=Mus musculus GN=S100a10 PE=1 SV=2	1	6	6	6	61.9	61.9	61.9	11.186	97	97	0	323.31	296460000	312580000	338260000	387640000	388580000	550770000	341690000	393410000	498780000	322560000	369150000	442060000	316040000	385760000	213930000	319490000	384090000	345920000	231490000	215870000	226200000	337000000	306110000	352760000	310170000	310370000	327400000	316700000	289990000	309910000	303600000	297270000
sp|Q8R3P6|VWA9_MOUSE	sp|Q8R3P6|VWA9_MOUSE	4	4	4	>sp|Q8R3P6|VWA9_MOUSE von Willebrand factor A domain-containing protein 9 OS=Mus musculus GN=Vwa9 PE=2 SV=1	1	4	4	4	19.4	19.4	19.4	57.236	515	515	0.00033146	14.243	10106000	11516000	0	0	13016000	2580300	0	0	0	9855500	0	0	8096800	0	0	0	0	8925800	11195000	0	4539500	0	10107000	6482600	0	14832000	10745000	13826000	12974000	13087000	0	12694000
sp|Q9CYP7|SESN3_MOUSE	sp|Q9CYP7|SESN3_MOUSE	2	2	2	>sp|Q9CYP7|SESN3_MOUSE Sestrin-3 OS=Mus musculus GN=Sesn3 PE=2 SV=1	1	2	2	2	6.3	6.3	6.3	57.02	492	492	0.004873	3.223	0	0	0	0	0	0	0	0	0	0	0	0	14477000	0	0	0	0	17531000	0	0	0	0	0	0	0	0	0	0	0	0	0	0
sp|Q80UJ7|RB3GP_MOUSE	sp|Q80UJ7|RB3GP_MOUSE	10	10	10	>sp|Q80UJ7|RB3GP_MOUSE Rab3 GTPase-activating protein catalytic subunit OS=Mus musculus GN=Rab3gap1 PE=2 SV=4	1	10	10	10	14.8	14.8	14.8	110.2	981	981	0	53.983	10125000	7528700	17505000	29753000	15482000	20663000	16234000	14833000	16053000	20102000	9760100	22258000	16936000	9304600	8466600	14896000	9576300	18644000	11286000	14286000	19790000	29135000	35313000	23398000	13537000	23023000	25785000	19971000	19890000	28365000	21012000	14848000
sp|Q9QYG0|NDRG2_MOUSE	sp|Q9QYG0|NDRG2_MOUSE	3	3	2	>sp|Q9QYG0|NDRG2_MOUSE Protein NDRG2 OS=Mus musculus GN=Ndrg2 PE=1 SV=1	1	3	3	2	15.4	15.4	8.9	40.789	371	371	0.004878	3.2329	5671800	0	0	3946200	3947300	2230900	0	0	0	0	0	4851100	0	6404600	0	0	5121400	0	0	0	0	0	0	0	0	0	0	0	0	0	0	0
sp|Q9DC16|ERGI1_MOUSE	sp|Q9DC16|ERGI1_MOUSE	3	3	3	>sp|Q9DC16|ERGI1_MOUSE Endoplasmic reticulum-Golgi intermediate compartment protein 1 OS=Mus musculus GN=Ergic1 PE=1 SV=1	1	3	3	3	16.2	16.2	16.2	32.562	290	290	0.00087057	7.0905	6807500	0	4686400	6605700	0	0	0	0	5679400	7457500	0	0	0	5632800	0	0	6067100	0	5521500	0	4494500	0	0	0	0	0	4017100	0	0	0	0	0
sp|D3YZP9|CCDC6_MOUSE	sp|D3YZP9|CCDC6_MOUSE	11	11	11	>sp|D3YZP9|CCDC6_MOUSE Coiled-coil domain-containing protein 6 OS=Mus musculus GN=Ccdc6 PE=1 SV=1	1	11	11	11	39.7	39.7	39.7	52.938	469	469	0	136.43	25471000	26836000	30589000	17125000	37414000	27817000	38580000	0	28018000	22070000	29365000	19112000	30225000	36005000	35411000	30347000	17018000	30420000	29156000	35407000	18847000	32180000	81850000	34236000	34577000	35063000	31814000	31033000	27765000	34992000	29055000	32707000
sp|Q62422|OSTF1_MOUSE	sp|Q62422|OSTF1_MOUSE	12	12	12	>sp|Q62422|OSTF1_MOUSE Osteoclast-stimulating factor 1 OS=Mus musculus GN=Ostf1 PE=1 SV=2	1	12	12	12	50.7	50.7	50.7	23.782	215	215	0	211.24	121570000	134510000	159580000	145860000	155050000	158140000	146590000	153300000	177690000	128090000	133420000	188690000	128210000	144650000	154420000	145720000	157340000	164730000	122130000	149280000	112530000	179280000	259400000	171160000	140540000	164870000	136230000	158510000	207530000	182230000	148180000	150930000
sp|Q8QZS1|HIBCH_MOUSE	sp|Q8QZS1|HIBCH_MOUSE	10	10	10	>sp|Q8QZS1|HIBCH_MOUSE 3-hydroxyisobutyryl-CoA hydrolase, mitochondrial OS=Mus musculus GN=Hibch PE=1 SV=1	1	10	10	10	29.9	29.9	29.9	43.037	385	385	0	25.263	55489000	67739000	93436000	75611000	109190000	98650000	69626000	85870000	88638000	76040000	92698000	89096000	73704000	101490000	87892000	66217000	92087000	104450000	48065000	54972000	83945000	88081000	120040000	132330000	82642000	69323000	104050000	66118000	105390000	95477000	69443000	114010000
sp|Q9DAU1|CNPY3_MOUSE	sp|Q9DAU1|CNPY3_MOUSE	3	3	3	>sp|Q9DAU1|CNPY3_MOUSE Protein canopy homolog 3 OS=Mus musculus GN=Cnpy3 PE=1 SV=1	1	3	3	3	17.4	17.4	17.4	30.537	276	276	0.00031466	10.963	9217000	6792300	9784400	0	0	12416000	0	0	13469000	8725200	8115800	9602300	0	17159000	0	0	0	13605000	7515200	0	17189000	0	0	0	0	0	12717000	0	0	0	0	0
sp|Q9EP89|LACTB_MOUSE	sp|Q9EP89|LACTB_MOUSE	2	2	2	>sp|Q9EP89|LACTB_MOUSE Serine beta-lactamase-like protein LACTB, mitochondrial OS=Mus musculus GN=Lactb PE=1 SV=1	1	2	2	2	5.6	5.6	5.6	60.705	551	551	0.0016598	5.2048	0	21655000	17828000	0	0	23794000	0	0	24825000	0	0	24866000	0	0	22848000	0	0	25150000	0	0	0	0	22527000	0	0	18874000	0	0	0	0	0	0
sp|Q6P2K6|P4R3A_MOUSE	sp|Q6P2K6|P4R3A_MOUSE	13	13	10	>sp|Q6P2K6|P4R3A_MOUSE Serine/threonine-protein phosphatase 4 regulatory subunit 3A OS=Mus musculus GN=Smek1 PE=1 SV=1	1	13	13	10	19.8	19.8	15.5	93.841	820	820	0	48.203	18018000	19478000	17057000	21407000	18479000	26785000	20074000	15348000	15897000	18161000	23857000	15157000	19047000	21520000	12828000	24754000	38729000	13497000	18362000	8801800	12644000	9972500	22127000	0	10402000	20590000	0	10154000	13787000	0	19718000	9945400
sp|Q9D868|PPIH_MOUSE	sp|Q9D868|PPIH_MOUSE	7	7	7	>sp|Q9D868|PPIH_MOUSE Peptidyl-prolyl cis-trans isomerase H OS=Mus musculus GN=Ppih PE=2 SV=1	1	7	7	7	48.9	48.9	48.9	20.463	188	188	0	257.24	55117000	63551000	49674000	76343000	78131000	49722000	104290000	70073000	75228000	48393000	65201000	67802000	66735000	71824000	79807000	68049000	72803000	82507000	43327000	68823000	67132000	81111000	79582000	76434000	64410000	60658000	73107000	74459000	85195000	59806000	70174000	62719000
sp|E9Q401|RYR2_MOUSE	sp|E9Q401|RYR2_MOUSE	5	5	5	>sp|E9Q401|RYR2_MOUSE Ryanodine receptor 2 OS=Mus musculus GN=Ryr2 PE=1 SV=1	1	5	5	5	1	1	1	564.81	4966	4966	0.0098644	2.4453	0	356480000	372550000	503540000	0	492570000	594520000	466410000	446640000	0	471170000	432230000	0	0	504600000	490720000	0	0	576340000	432750000	370290000	188600000	271740000	0	507880000	277800000	606380000	507470000	554560000	624070000	426370000	281690000
sp|Q05117|PPA5_MOUSE	sp|Q05117|PPA5_MOUSE	3	3	3	>sp|Q05117|PPA5_MOUSE Tartrate-resistant acid phosphatase type 5 OS=Mus musculus GN=Acp5 PE=2 SV=2	1	3	3	3	15.6	15.6	15.6	36.807	327	327	0	19.302	15431000	15830000	14149000	22029000	23194000	18643000	22677000	19641000	22374000	17451000	18555000	22638000	16316000	20398000	23163000	19946000	15745000	24283000	16092000	12146000	0	25555000	15153000	0	34100000	13013000	13461000	21420000	16566000	0	20846000	13127000
sp|Q91WG8|GLCNE_MOUSE	sp|Q91WG8|GLCNE_MOUSE	4	4	4	>sp|Q91WG8|GLCNE_MOUSE Bifunctional UDP-N-acetylglucosamine 2-epimerase/N-acetylmannosamine kinase OS=Mus musculus GN=Gne PE=1 SV=1	1	4	4	4	7.1	7.1	7.1	79.198	722	722	0.0019294	5.0698	1983100	2054600	0	2445000	8879500	0	1858100	3524000	0	2561200	2878500	0	2103000	0	0	2383400	2810300	0	2065700	1784700	2001000	1937500	1732600	1930200	2399900	0	0	2247600	1530500	0	2219700	1610700
sp|Q60974|NCOR1_MOUSE	sp|Q60974|NCOR1_MOUSE	21	21	21	>sp|Q60974|NCOR1_MOUSE Nuclear receptor corepressor 1 OS=Mus musculus GN=Ncor1 PE=1 SV=1	1	21	21	21	13.1	13.1	13.1	270.64	2453	2453	0	86.173	49399000	46636000	28985000	53720000	70718000	14900000	38221000	99758000	11886000	67383000	95883000	15551000	57028000	98105000	13754000	63167000	87485000	21090000	49216000	37801000	47030000	68990000	49824000	50813000	69584000	49831000	23226000	67350000	52166000	35260000	58579000	46563000
sp|Q3UW53|NIBAN_MOUSE	sp|Q3UW53|NIBAN_MOUSE	6	6	6	>sp|Q3UW53|NIBAN_MOUSE Protein Niban OS=Mus musculus GN=Fam129a PE=1 SV=2	1	6	6	6	11.4	11.4	11.4	102.65	926	926	0	18.545	10978000	10938000	13053000	15483000	12827000	16196000	16341000	13379000	18828000	10504000	13401000	15878000	13276000	12319000	14965000	13772000	13225000	15107000	9704500	9531200	9527900	12844000	17935000	0	8650300	0	16419000	10234000	14018000	0	0	15119000
sp|Q8R149|BUD13_MOUSE	sp|Q8R149|BUD13_MOUSE	3	3	3	>sp|Q8R149|BUD13_MOUSE BUD13 homolog OS=Mus musculus GN=Bud13 PE=1 SV=1	1	3	3	3	4.7	4.7	4.7	72.138	637	637	0	20.119	5366700	0	2839100	0	6511500	0	7908300	0	0	0	7280900	0	0	5217900	0	5352700	9687100	0	7958600	7748200	0	9189800	9155400	10023000	9729200	5773200	4617400	10117000	9591300	0	9700700	0
sp|Q3UQ44|IQGA2_MOUSE	sp|Q3UQ44|IQGA2_MOUSE	22	19	19	>sp|Q3UQ44|IQGA2_MOUSE Ras GTPase-activating-like protein IQGAP2 OS=Mus musculus GN=Iqgap2 PE=1 SV=2	1	22	19	19	19.6	18	18	180.53	1575	1575	0	109.33	11845000	12892000	15928000	12159000	15438000	12907000	15123000	16311000	12954000	13178000	12789000	13790000	21068000	11622000	8910500	0	12104000	17660000	10130000	13396000	33127000	0	16362000	29102000	25609000	0	33964000	0	0	34533000	0	0
sp|Q9EP53|TSC1_MOUSE	sp|Q9EP53|TSC1_MOUSE	2	2	2	>sp|Q9EP53|TSC1_MOUSE Hamartin OS=Mus musculus GN=Tsc1 PE=1 SV=1	1	2	2	2	2.9	2.9	2.9	128.74	1161	1161	0.0048931	3.2839	36714000	36108000	35361000	40528000	44229000	41982000	48773000	39987000	38428000	42587000	44089000	38865000	42535000	40711000	36245000	41122000	109430000	41887000	24326000	23819000	0	29619000	26105000	0	30660000	29000000	0	29779000	23927000	0	0	0
sp|Q9QZB6|NR4A3_MOUSE	sp|Q9QZB6|NR4A3_MOUSE	2	2	2	>sp|Q9QZB6|NR4A3_MOUSE Nuclear receptor subfamily 4 group A member 3 OS=Mus musculus GN=Nr4a3 PE=2 SV=1	1	2	2	2	5.7	5.7	5.7	68.454	627	627	0.0003124	10.634	0	0	0	0	0	0	0	0	0	0	0	0	0	0	0	0	0	0	0	0	0	0	0	0	0	0	0	0	0	0	0	0
sp|Q9D338|RM19_MOUSE	sp|Q9D338|RM19_MOUSE	7	7	7	>sp|Q9D338|RM19_MOUSE 39S ribosomal protein L19, mitochondrial OS=Mus musculus GN=Mrpl19 PE=2 SV=1	1	7	7	7	27.4	27.4	27.4	33.578	292	292	0.00031867	11.813	13953000	18285000	10579000	15627000	18038000	14372000	17532000	15482000	11746000	11812000	15986000	10594000	21678000	12647000	12714000	17772000	14467000	15610000	14957000	6581600	0	20724000	20828000	5270600	22682000	11880000	0	15333000	12169000	0	19370000	16049000
sp|Q14B71|CDCA2_MOUSE	sp|Q14B71|CDCA2_MOUSE	3	3	3	>sp|Q14B71|CDCA2_MOUSE Cell division cycle-associated protein 2 OS=Mus musculus GN=Cdca2 PE=2 SV=2	1	3	3	3	5.2	5.2	5.2	106.36	982	982	0.0011211	5.6015	4693600	0	0	3943800	0	0	0	0	0	0	0	0	4634100	3656400	0	4774900	0	0	3146300	0	0	0	0	0	0	0	0	0	0	0	0	0
sp|P97820|M4K4_MOUSE	sp|P97820|M4K4_MOUSE	9	9	6	>sp|P97820|M4K4_MOUSE Mitogen-activated protein kinase kinase kinase kinase 4 OS=Mus musculus GN=Map4k4 PE=1 SV=1	1	9	9	6	12.7	12.7	10.2	140.6	1233	1233	0	53.797	17201000	13482000	16625000	25291000	27202000	24528000	20225000	18380000	22540000	27466000	23410000	18277000	28506000	22633000	11626000	19531000	23818000	16130000	21085000	20707000	17447000	36791000	35670000	23012000	32405000	36700000	17590000	36043000	37572000	19508000	32050000	28703000
sp|Q6PEM6|GRAM3_MOUSE	sp|Q6PEM6|GRAM3_MOUSE	3	3	3	>sp|Q6PEM6|GRAM3_MOUSE GRAM domain-containing protein 3 OS=Mus musculus GN=Gramd3 PE=1 SV=2	1	3	3	3	7.9	7.9	7.9	49.272	445	445	0	17.544	5346100	0	0	0	0	0	0	0	0	0	0	0	0	0	0	0	0	0	0	0	0	0	0	0	0	0	0	0	0	0	0	8878900
sp|Q8BYL4|SYYM_MOUSE	sp|Q8BYL4|SYYM_MOUSE	8	8	8	>sp|Q8BYL4|SYYM_MOUSE Tyrosine--tRNA ligase, mitochondrial OS=Mus musculus GN=Yars2 PE=1 SV=2	1	8	8	8	21.4	21.4	21.4	52.597	472	472	0.00031556	11.078	10898000	0	7385900	8970000	5289500	10362000	15691000	4936800	12114000	12905000	22058000	11851000	16883000	9781400	9971500	19937000	23580000	12942000	6034300	12477000	7946300	10059000	0	11044000	0	9929300	13160000	11440000	14846000	10370000	0	0
sp|Q8VHL1|SETD7_MOUSE	sp|Q8VHL1|SETD7_MOUSE	5	5	5	>sp|Q8VHL1|SETD7_MOUSE Histone-lysine N-methyltransferase SETD7 OS=Mus musculus GN=Setd7 PE=2 SV=2	1	5	5	5	26.8	26.8	26.8	40.506	366	366	0.0003126	10.649	9363000	9018400	6964100	17834000	13054000	9156600	11817000	6343600	8652300	0	7056300	0	0	14081000	14016000	11733000	5377600	8054400	7445200	13271000	0	16110000	10019000	13456000	8584900	12923000	10097000	9072300	11649000	10867000	8322000	11443000
sp|Q80Y14|GLRX5_MOUSE	sp|Q80Y14|GLRX5_MOUSE	4	4	4	>sp|Q80Y14|GLRX5_MOUSE Glutaredoxin-related protein 5, mitochondrial OS=Mus musculus GN=Glrx5 PE=1 SV=2	1	4	4	4	30.3	30.3	30.3	16.292	152	152	0	70.038	64895000	50962000	56035000	94780000	79799000	56103000	66376000	69373000	55658000	67021000	48227000	52807000	64310000	53960000	74898000	78424000	59550000	54707000	76538000	50803000	36123000	121030000	46331000	82282000	79694000	77612000	60868000	89007000	55904000	59404000	76629000	66104000
sp|Q8K337|I5P2_MOUSE	sp|Q8K337|I5P2_MOUSE	5	5	5	>sp|Q8K337|I5P2_MOUSE Type II inositol 1,4,5-trisphosphate 5-phosphatase OS=Mus musculus GN=Inpp5b PE=1 SV=1	1	5	5	5	5.8	5.8	5.8	112.76	993	993	0	21.698	0	0	4205200	0	0	4737400	0	0	5176500	0	0	4840800	0	0	4552100	0	0	4008300	3215800	0	0	0	0	0	0	0	0	0	0	0	0	0
sp|P36916|GNL1_MOUSE	sp|P36916|GNL1_MOUSE	9	9	9	>sp|P36916|GNL1_MOUSE Guanine nucleotide-binding protein-like 1 OS=Mus musculus GN=Gnl1 PE=2 SV=4	1	9	9	9	17.3	17.3	17.3	68.77	607	607	0	24.072	12218000	15967000	9162400	10294000	5515900	12340000	10832000	9392500	11699000	0	7633300	12450000	11442000	11573000	11730000	9483100	18320000	7101800	9367500	11724000	0	8044400	0	17319000	14359000	0	18601000	13040000	0	13652000	14180000	11172000
sp|Q8BHZ0|FA49A_MOUSE	sp|Q8BHZ0|FA49A_MOUSE	7	5	5	>sp|Q8BHZ0|FA49A_MOUSE Protein FAM49A OS=Mus musculus GN=Fam49a PE=2 SV=1	1	7	5	5	32.8	26	26	37.342	323	323	0	77.713	23201000	16876000	17718000	0	15068000	16941000	17078000	0	16096000	20974000	21978000	13971000	0	0	44197000	19556000	14854000	14962000	17855000	19767000	0	0	0	11140000	13422000	18839000	25196000	0	12743000	14561000	0	0
sp|Q9CQE3|RT17_MOUSE	sp|Q9CQE3|RT17_MOUSE	5	5	5	>sp|Q9CQE3|RT17_MOUSE 28S ribosomal protein S17, mitochondrial OS=Mus musculus GN=Mrps17 PE=2 SV=1	1	5	5	5	56.7	56.7	56.7	13.382	120	120	0.00030294	9.2235	31808000	23477000	25684000	22685000	27221000	23338000	30814000	27871000	25495000	29339000	31989000	18194000	23833000	29505000	28402000	34015000	24696000	0	25618000	26058000	25394000	36630000	0	31370000	30810000	33097000	31121000	32310000	18766000	29916000	28345000	37206000
sp|Q99N92|RM27_MOUSE	sp|Q99N92|RM27_MOUSE	5	5	5	>sp|Q99N92|RM27_MOUSE 39S ribosomal protein L27, mitochondrial OS=Mus musculus GN=Mrpl27 PE=2 SV=1	1	5	5	5	39.2	39.2	39.2	15.944	148	148	0.00032404	12.842	21800000	16166000	19092000	20456000	20531000	19134000	20418000	19491000	20780000	21762000	16166000	25741000	23492000	22913000	24381000	19311000	20171000	25901000	19064000	21365000	24412000	20438000	21045000	32216000	18665000	24720000	27952000	21468000	22837000	22387000	18564000	15311000
sp|Q8K4L0|DDX54_MOUSE	sp|Q8K4L0|DDX54_MOUSE	4	4	4	>sp|Q8K4L0|DDX54_MOUSE ATP-dependent RNA helicase DDX54 OS=Mus musculus GN=Ddx54 PE=1 SV=1	1	4	4	4	7	7	7	97.747	874	874	0.00031201	10.598	4576100	5759200	4144900	0	0	6755300	0	4842400	0	0	4368300	6180800	5597100	0	7919000	9223400	5284500	5260500	5577200	6516200	4819400	0	7244600	0	0	0	0	7189400	4455200	6531700	4548200	5715200
sp|Q9JLI6|SCLY_MOUSE	sp|Q9JLI6|SCLY_MOUSE	7	7	7	>sp|Q9JLI6|SCLY_MOUSE Selenocysteine lyase OS=Mus musculus GN=Scly PE=1 SV=1	1	7	7	7	24.3	24.3	24.3	47.173	432	432	0	32.508	22955000	23806000	31316000	11482000	0	40506000	16216000	18649000	31905000	20807000	16712000	35852000	18413000	22447000	45956000	24095000	30308000	17142000	19721000	8574000	0	6705900	10032000	24991000	4644600	10920000	16545000	0	10643000	12166000	10634000	12003000
sp|Q64378|FKBP5_MOUSE	sp|Q64378|FKBP5_MOUSE	30	30	30	>sp|Q64378|FKBP5_MOUSE Peptidyl-prolyl cis-trans isomerase FKBP5 OS=Mus musculus GN=Fkbp5 PE=1 SV=1	1	30	30	30	65.6	65.6	65.6	50.966	456	456	0	323.31	226100000	241820000	203280000	271090000	278620000	203320000	250410000	307160000	210400000	212230000	274860000	218150000	222930000	251660000	203790000	331530000	308810000	234140000	258810000	266730000	203640000	332780000	351590000	318970000	291900000	281350000	255290000	387360000	318540000	237520000	347980000	295670000
sp|Q9CQJ2|PIHD1_MOUSE	sp|Q9CQJ2|PIHD1_MOUSE	5	5	5	>sp|Q9CQJ2|PIHD1_MOUSE PIH1 domain-containing protein 1 OS=Mus musculus GN=Pih1d1 PE=1 SV=1	1	5	5	5	20.7	20.7	20.7	32.208	290	290	0	41.453	18135000	22799000	19490000	19593000	18222000	20856000	23804000	22209000	20359000	18140000	21140000	22112000	24660000	23976000	29444000	19199000	19198000	18731000	10706000	13713000	0	22272000	42687000	0	14224000	0	5887300	8587300	15787000	13123000	15520000	13886000
sp|Q9JKY5|HIP1R_MOUSE	sp|Q9JKY5|HIP1R_MOUSE	16	16	16	>sp|Q9JKY5|HIP1R_MOUSE Huntingtin-interacting protein 1-related protein OS=Mus musculus GN=Hip1r PE=1 SV=2	1	16	16	16	21.7	21.7	21.7	119.43	1068	1068	0	137.91	58619000	119320000	53301000	81488000	65145000	98865000	48117000	95180000	95811000	68865000	81852000	66868000	69948000	111380000	38936000	73972000	76563000	43802000	36616000	51179000	95697000	50396000	183530000	86345000	48058000	72127000	75169000	60477000	36174000	102230000	64699000	53133000
sp|Q7M6Y3|PICAL_MOUSE	sp|Q7M6Y3|PICAL_MOUSE	10	10	10	>sp|Q7M6Y3|PICAL_MOUSE Phosphatidylinositol-binding clathrin assembly protein OS=Mus musculus GN=Picalm PE=1 SV=1	1	10	10	10	21.7	21.7	21.7	71.543	660	660	0	318.91	72172000	75477000	81555000	111800000	105070000	98589000	119530000	107190000	84714000	114650000	118830000	84640000	106590000	107940000	76706000	110630000	96477000	91654000	82009000	79454000	99419000	126050000	150470000	143010000	121280000	112360000	106640000	124350000	103340000	113070000	118080000	133410000
sp|Q01405|SC23A_MOUSE	sp|Q01405|SC23A_MOUSE	9	7	7	>sp|Q01405|SC23A_MOUSE Protein transport protein Sec23A OS=Mus musculus GN=Sec23a PE=1 SV=2	1	9	7	7	17.5	13.7	13.7	86.161	765	765	0	57.904	18788000	21426000	19399000	27583000	0	25618000	19969000	22680000	0	26239000	19904000	24248000	28237000	22849000	26939000	20829000	33639000	22819000	23773000	18443000	15577000	0	13179000	7691200	15845000	15391000	0	32902000	0	9826400	0	25098000
sp|Q8C503|SIT1_MOUSE	sp|Q8C503|SIT1_MOUSE	3	3	3	>sp|Q8C503|SIT1_MOUSE Signaling threshold-regulating transmembrane adapter 1 OS=Mus musculus GN=Sit1 PE=1 SV=1	1	3	3	3	39.4	39.4	39.4	19.578	180	180	0	37.008	30135000	26321000	23268000	34253000	41771000	30342000	26959000	42813000	0	32418000	44074000	33042000	39880000	30649000	0	28005000	37856000	20865000	36595000	41005000	33115000	56641000	47753000	37228000	58709000	50238000	39535000	49911000	49754000	27885000	51134000	56055000
sp|Q9D1C1|UBE2C_MOUSE	sp|Q9D1C1|UBE2C_MOUSE	7	7	6	>sp|Q9D1C1|UBE2C_MOUSE Ubiquitin-conjugating enzyme E2 C OS=Mus musculus GN=Ube2c PE=2 SV=1	1	7	7	6	46.4	46.4	45.8	19.606	179	179	0	37.847	11577000	29833000	16672000	27716000	28974000	20954000	33521000	23589000	19082000	13571000	24864000	16532000	24224000	25823000	18727000	24423000	22413000	22634000	22817000	23944000	0	49209000	31286000	24418000	37119000	25075000	22238000	32758000	22950000	23362000	28479000	25245000
sp|Q9CSU0|RPR1B_MOUSE	sp|Q9CSU0|RPR1B_MOUSE	14	14	11	>sp|Q9CSU0|RPR1B_MOUSE Regulation of nuclear pre-mRNA domain-containing protein 1B OS=Mus musculus GN=Rprd1b PE=1 SV=2	1	14	14	11	48.8	48.8	36.8	36.883	326	326	0	287.31	107060000	94088000	100290000	135690000	114240000	111120000	157490000	119390000	110040000	104610000	99435000	101440000	113570000	112960000	113090000	137510000	115890000	125340000	107730000	103410000	90756000	138410000	113760000	126470000	120990000	124790000	99867000	111830000	128490000	92061000	128080000	108630000
sp|O89050|MKLN1_MOUSE	sp|O89050|MKLN1_MOUSE	4	4	4	>sp|O89050|MKLN1_MOUSE Muskelin OS=Mus musculus GN=Mkln1 PE=1 SV=1	1	4	4	4	8.3	8.3	8.3	84.877	735	735	0.0011139	5.3765	0	0	0	0	0	0	0	0	0	0	0	830190	0	0	0	0	0	0	0	0	0	0	0	0	0	0	0	0	0	1720500	0	0
sp|Q3UGS4|F195B_MOUSE	sp|Q3UGS4|F195B_MOUSE	3	3	3	>sp|Q3UGS4|F195B_MOUSE Protein FAM195B OS=Mus musculus GN=Fam195b PE=1 SV=1	1	3	3	3	41.2	41.2	41.2	11.101	97	97	0.00059701	8.3842	14753000	9901200	14858000	9608900	11067000	0	16546000	10075000	14199000	6554500	11029000	14244000	9748200	9117700	0	11784000	8434000	16187000	16055000	2920500	16506000	12282000	20746000	13679000	10881000	15320000	20248000	16103000	10134000	29309000	10813000	11162000
sp|Q8K301|DDX52_MOUSE	sp|Q8K301|DDX52_MOUSE	8	8	8	>sp|Q8K301|DDX52_MOUSE Probable ATP-dependent RNA helicase DDX52 OS=Mus musculus GN=Ddx52 PE=2 SV=2	1	8	8	8	19.4	19.4	19.4	67.473	598	598	0	38.578	21801000	17263000	21301000	27654000	12305000	31659000	26536000	21398000	33707000	32579000	21960000	34102000	22611000	18639000	33064000	26788000	19941000	32148000	17202000	14763000	20771000	20162000	18846000	36949000	21441000	18744000	34809000	23093000	19909000	11987000	25785000	19264000
sp|Q99LD4|CSN1_MOUSE	sp|Q99LD4|CSN1_MOUSE	12	12	12	>sp|Q99LD4|CSN1_MOUSE COP9 signalosome complex subunit 1 OS=Mus musculus GN=Gps1 PE=1 SV=1	1	12	12	12	31.6	31.6	31.6	53.442	471	471	0	51.766	29124000	26096000	26173000	42070000	43779000	38794000	32136000	35311000	22865000	30992000	24565000	48667000	39102000	43973000	29279000	48101000	44913000	41578000	25868000	25844000	26766000	40969000	26085000	40931000	40329000	43718000	45504000	53933000	50184000	39491000	35029000	12998000
sp|Q9CR41|HYPK_MOUSE	sp|Q9CR41|HYPK_MOUSE	6	6	6	>sp|Q9CR41|HYPK_MOUSE Huntingtin-interacting protein K OS=Mus musculus GN=Hypk PE=2 SV=2	1	6	6	6	38	38	38	14.679	129	129	0	323.31	145510000	149930000	152790000	169120000	164380000	159400000	186150000	151510000	172430000	179630000	166340000	151120000	133420000	151300000	334530000	147530000	144520000	178040000	132020000	141160000	98742000	211770000	196460000	150770000	179340000	163640000	166740000	165510000	157160000	148900000	164580000	199360000
sp|Q9JJX7|TYDP2_MOUSE	sp|Q9JJX7|TYDP2_MOUSE	4	4	4	>sp|Q9JJX7|TYDP2_MOUSE Tyrosyl-DNA phosphodiesterase 2 OS=Mus musculus GN=Tdp2 PE=1 SV=1	1	4	4	4	15.7	15.7	15.7	41.033	370	370	0	44.859	0	0	0	6080600	0	0	0	0	0	0	0	0	0	4437700	0	0	5880600	7118200	0	5751800	0	0	7202700	13566000	0	0	0	0	0	0	0	0
sp|Q8CHP6|PHC3_MOUSE	sp|Q8CHP6|PHC3_MOUSE	3	3	3	>sp|Q8CHP6|PHC3_MOUSE Polyhomeotic-like protein 3 OS=Mus musculus GN=Phc3 PE=1 SV=2	1	3	3	3	3.7	3.7	3.7	105.35	981	981	0.0096391	2.4908	0	5127300	0	0	8004900	4089100	0	6850700	0	0	0	4880900	0	0	3026900	0	10549000	3807300	0	6141800	0	0	0	5892900	0	0	0	0	12820000	5510100	11322000	9634100
sp|Q9DC70|NDUS7_MOUSE	sp|Q9DC70|NDUS7_MOUSE	5	5	5	>sp|Q9DC70|NDUS7_MOUSE NADH dehydrogenase [ubiquinone] iron-sulfur protein 7, mitochondrial OS=Mus musculus GN=Ndufs7 PE=1 SV=1	1	5	5	5	18.3	18.3	18.3	24.683	224	224	0	21.923	13429000	16936000	18007000	0	0	24383000	0	12671000	25721000	23846000	20719000	27405000	24322000	22615000	0	10674000	36699000	14224000	20156000	8773900	0	16754000	0	0	14053000	11787000	11741000	24518000	0	0	8616900	11773000
sp|P70404|IDHG1_MOUSE	sp|P70404|IDHG1_MOUSE	12	12	12	>sp|P70404|IDHG1_MOUSE Isocitrate dehydrogenase [NAD] subunit gamma 1, mitochondrial OS=Mus musculus GN=Idh3g PE=1 SV=1	1	12	12	12	42.7	42.7	42.7	42.785	393	393	0	323.31	155390000	156570000	175460000	175090000	155420000	140760000	193600000	183360000	179830000	173560000	164610000	137700000	147220000	162260000	246400000	172840000	156160000	197270000	122100000	131370000	136160000	194230000	244150000	139170000	204310000	163710000	172110000	182260000	175020000	138810000	177090000	201850000
sp|Q80TM9|NISCH_MOUSE	sp|Q80TM9|NISCH_MOUSE	5	5	4	>sp|Q80TM9|NISCH_MOUSE Nischarin OS=Mus musculus GN=Nisch PE=1 SV=2	1	5	5	4	4.4	4.4	4.4	175.01	1593	1593	0	22.639	10103000	0	20197000	0	0	7801000	0	0	16612000	0	0	0	0	0	14499000	0	0	20358000	0	9986600	0	0	0	0	0	0	0	0	10645000	11717000	0	0
sp|Q9DCS2|CP013_MOUSE	sp|Q9DCS2|CP013_MOUSE	6	6	6	>sp|Q9DCS2|CP013_MOUSE UPF0585 protein C16orf13 homolog OS=Mus musculus PE=1 SV=1	1	6	6	6	39.2	39.2	39.2	22.687	204	204	0	199.84	52123000	49756000	55282000	64010000	53152000	41151000	71869000	58150000	54535000	58609000	56517000	42543000	77737000	63654000	68148000	63928000	63513000	57598000	56503000	44617000	0	53886000	79549000	64228000	55580000	66643000	0	58723000	56226000	0	61455000	63514000
sp|Q9CZD5|IF3M_MOUSE	sp|Q9CZD5|IF3M_MOUSE	2	2	2	>sp|Q9CZD5|IF3M_MOUSE Translation initiation factor IF-3, mitochondrial OS=Mus musculus GN=Mtif3 PE=1 SV=1	1	2	2	2	14.5	14.5	14.5	31.739	276	276	0.0046596	3.3873	0	0	0	0	0	0	0	0	0	0	0	0	0	0	4537400	0	0	0	0	0	0	0	0	0	0	0	0	0	0	0	0	0
sp|Q6ZQH8|NU188_MOUSE	sp|Q6ZQH8|NU188_MOUSE	12	12	12	>sp|Q6ZQH8|NU188_MOUSE Nucleoporin NUP188 homolog OS=Mus musculus GN=Nup188 PE=1 SV=2	1	12	12	12	10.5	10.5	10.5	196.69	1759	1759	0	266.22	40841000	31065000	17540000	0	32339000	33437000	16551000	11080000	34385000	26505000	10147000	28785000	24290000	28011000	55650000	21914000	30824000	22682000	38226000	35164000	17629000	38389000	43623000	46639000	44441000	0	27217000	48877000	43275000	0	41972000	43892000
sp|P0C0A3|CHMP6_MOUSE	sp|P0C0A3|CHMP6_MOUSE	2	2	2	>sp|P0C0A3|CHMP6_MOUSE Charged multivesicular body protein 6 OS=Mus musculus GN=Chmp6 PE=2 SV=2	1	2	2	2	12.5	12.5	12.5	23.415	200	200	0	23.487	0	0	0	0	0	0	0	0	0	0	0	0	0	0	0	0	0	0	0	0	0	0	0	0	0	0	0	0	0	0	0	0
sp|Q9D9K3|AVEN_MOUSE	sp|Q9D9K3|AVEN_MOUSE	6	6	6	>sp|Q9D9K3|AVEN_MOUSE Cell death regulator Aven OS=Mus musculus GN=Aven PE=1 SV=2	1	6	6	6	26.3	26.3	26.3	37.195	342	342	0.00030779	9.8536	7567300	8268900	10788000	8056100	12220000	10979000	0	0	16930000	0	0	10328000	0	10270000	7951400	0	0	10356000	0	8144900	12995000	7419900	23100000	0	6792500	12794000	14904000	9998200	13103000	14044000	0	15133000
sp|Q9DCD2|SYF1_MOUSE	sp|Q9DCD2|SYF1_MOUSE	18	18	18	>sp|Q9DCD2|SYF1_MOUSE Pre-mRNA-splicing factor SYF1 OS=Mus musculus GN=Xab2 PE=2 SV=1	1	18	18	18	30.4	30.4	30.4	99.986	855	855	0	189.42	15956000	15010000	22839000	37183000	36119000	12568000	23887000	23640000	15320000	29704000	36155000	19344000	28757000	31514000	25706000	32535000	29345000	18982000	19232000	18832000	0	31546000	30631000	0	27144000	23802000	0	42325000	26500000	0	34304000	27400000
sp|Q9D211|C2AIL_MOUSE	sp|Q9D211|C2AIL_MOUSE	3	3	3	>sp|Q9D211|C2AIL_MOUSE CDKN2AIP N-terminal-like protein OS=Mus musculus GN=Cdkn2aipnl PE=3 SV=1	1	3	3	3	24.1	24.1	24.1	13.209	116	116	0.0032111	4.1335	0	0	0	0	0	0	0	0	0	0	0	0	5071700	0	0	0	0	0	6779100	0	0	0	6642800	0	0	5920800	0	0	8073600	12536000	4348300	6260000
sp|Q9CQ71|RFA3_MOUSE	sp|Q9CQ71|RFA3_MOUSE	8	8	8	>sp|Q9CQ71|RFA3_MOUSE Replication protein A 14 kDa subunit OS=Mus musculus GN=Rpa3 PE=2 SV=1	1	8	8	8	71.1	71.1	71.1	13.584	121	121	0	200.93	206090000	190090000	209640000	228030000	245720000	229260000	274610000	252400000	256360000	200080000	204430000	238330000	184560000	200590000	386720000	197880000	142170000	252630000	218840000	237800000	182070000	283810000	338390000	261550000	297920000	243840000	253450000	285220000	172020000	235330000	288100000	176510000
sp|Q9QZM0|UBQL2_MOUSE	sp|Q9QZM0|UBQL2_MOUSE	6	6	4	>sp|Q9QZM0|UBQL2_MOUSE Ubiquilin-2 OS=Mus musculus GN=Ubqln2 PE=1 SV=2	1	6	6	4	11.8	11.8	7.8	67.35	638	638	0	185	41395000	41109000	33435000	45919000	51036000	33504000	52989000	48254000	25524000	41451000	35772000	43825000	40749000	38219000	43857000	42001000	47049000	34062000	33818000	40486000	27081000	48047000	53282000	32530000	47729000	41152000	38571000	51044000	63205000	37833000	49692000	52498000
sp|Q9CZ83|RM55_MOUSE	sp|Q9CZ83|RM55_MOUSE	3	3	3	>sp|Q9CZ83|RM55_MOUSE 39S ribosomal protein L55, mitochondrial OS=Mus musculus GN=Mrpl55 PE=2 SV=1	1	3	3	3	31.5	31.5	31.5	15.121	127	127	0.0034373	3.8862	7553000	5498400	6256700	0	0	0	8066000	4657800	9851000	0	2129600	4922400	0	7703300	8852100	5871600	4254900	5844400	4869300	2467400	0	9338800	0	8237200	0	5930500	0	5469600	0	0	4156300	4569200
sp|Q99J47|DRS7B_MOUSE	sp|Q99J47|DRS7B_MOUSE	2	2	2	>sp|Q99J47|DRS7B_MOUSE Dehydrogenase/reductase SDR family member 7B OS=Mus musculus GN=Dhrs7b PE=2 SV=1	1	2	2	2	7.7	7.7	7.7	34.986	323	323	0.0027108	4.4961	1824100	3216600	0	0	0	0	0	4568600	0	3908800	0	0	1662100	0	0	0	0	0	2983400	5441800	5725800	0	0	10032000	3666900	1860800	4499700	0	0	0	0	1839300
sp|Q8JZQ2|AFG32_MOUSE	sp|Q8JZQ2|AFG32_MOUSE	18	18	17	>sp|Q8JZQ2|AFG32_MOUSE AFG3-like protein 2 OS=Mus musculus GN=Afg3l2 PE=1 SV=1	1	18	18	17	28.3	28.3	28.3	89.518	802	802	0	129.32	50277000	48990000	42052000	77495000	83262000	51392000	40850000	90642000	52628000	69364000	88625000	58299000	81874000	90122000	50196000	54168000	96584000	22521000	41517000	41651000	33218000	57500000	66213000	35977000	59083000	56774000	28622000	54973000	71213000	35072000	52680000	64316000
sp|Q9D6Y9|GLGB_MOUSE	sp|Q9D6Y9|GLGB_MOUSE	12	12	12	>sp|Q9D6Y9|GLGB_MOUSE 1,4-alpha-glucan-branching enzyme OS=Mus musculus GN=Gbe1 PE=2 SV=1	1	12	12	12	25.1	25.1	25.1	80.363	702	702	0	30.204	96135000	65922000	28290000	49454000	74713000	58643000	76812000	74939000	32138000	49404000	89746000	40100000	56884000	51487000	39760000	74030000	72466000	24022000	34191000	24757000	0	25601000	50641000	31345000	23356000	34241000	29082000	17566000	27466000	12798000	0	38520000
sp|Q9CPY1|RM51_MOUSE	sp|Q9CPY1|RM51_MOUSE	3	3	3	>sp|Q9CPY1|RM51_MOUSE 39S ribosomal protein L51, mitochondrial OS=Mus musculus GN=Mrpl51 PE=2 SV=1	1	3	3	3	24.2	24.2	24.2	15.103	128	128	0.0034401	3.8945	0	0	0	0	0	0	7666100	0	0	0	0	0	4442300	0	0	5254800	0	0	3428500	3124300	0	0	0	0	0	0	0	0	0	0	0	0
sp|Q9DB25|ALG5_MOUSE	sp|Q9DB25|ALG5_MOUSE	7	7	7	>sp|Q9DB25|ALG5_MOUSE Dolichyl-phosphate beta-glucosyltransferase OS=Mus musculus GN=Alg5 PE=2 SV=1	1	7	7	7	29.3	29.3	29.3	36.79	324	324	0	99.84	22281000	23305000	4045000	29747000	28789000	0	28761000	24264000	32727000	24912000	26985000	36437000	35147000	28514000	38530000	21477000	33813000	33780000	25905000	16297000	0	29903000	8232400	19531000	35104000	23321000	32657000	21148000	33927000	0	39036000	30649000
sp|Q69ZK0|PREX1_MOUSE	sp|Q69ZK0|PREX1_MOUSE	9	9	9	>sp|Q69ZK0|PREX1_MOUSE Phosphatidylinositol 3,4,5-trisphosphate-dependent Rac exchanger 1 protein OS=Mus musculus GN=Prex1 PE=1 SV=2	1	9	9	9	6.5	6.5	6.5	184.93	1650	1650	0	25.217	0	7035700	13156000	6707500	0	0	7660800	20453000	13643000	0	0	0	16465000	17794000	8279900	17827000	0	0	10668000	8159500	20449000	5478100	10599000	0	15219000	28368000	0	0	14771000	0	10820000	4839700
sp|F8VPU2|FARP1_MOUSE	sp|F8VPU2|FARP1_MOUSE	3	3	3	>sp|F8VPU2|FARP1_MOUSE FERM, RhoGEF and pleckstrin domain-containing protein 1 OS=Mus musculus GN=Farp1 PE=1 SV=1	1	3	3	3	3.5	3.5	3.5	118.87	1048	1048	0.00193	5.0757	0	0	0	0	14006000	0	0	0	0	0	0	0	0	0	0	0	0	0	0	0	0	0	0	0	11441000	12252000	0	0	10099000	8863200	0	9672900
sp|O88447|KLC1_MOUSE	sp|O88447|KLC1_MOUSE	9	9	7	>sp|O88447|KLC1_MOUSE Kinesin light chain 1 OS=Mus musculus GN=Klc1 PE=1 SV=3	1	9	9	7	21.3	21.3	16.8	61.449	541	541	0	16.843	3317300	7859300	0	8416800	10097000	0	3660300	7202500	0	0	0	0	5169300	10348000	0	0	5836600	0	4528400	4072900	0	0	0	0	8740400	0	0	7878300	0	0	9007100	0
sp|P62627|DLRB1_MOUSE	sp|P62627|DLRB1_MOUSE	6	6	6	>sp|P62627|DLRB1_MOUSE Dynein light chain roadblock-type 1 OS=Mus musculus GN=Dynlrb1 PE=1 SV=3	1	6	6	6	89.6	89.6	89.6	10.99	96	96	0	91.927	139620000	96014000	90970000	119150000	113400000	110570000	104250000	110990000	110160000	107780000	112570000	100230000	112310000	126890000	129400000	86597000	115010000	113240000	75858000	83660000	64516000	121690000	145370000	102370000	119810000	101570000	102930000	91913000	82266000	119520000	102010000	100640000
sp|O89079|COPE_MOUSE	sp|O89079|COPE_MOUSE	10	10	10	>sp|O89079|COPE_MOUSE Coatomer subunit epsilon OS=Mus musculus GN=Cope PE=2 SV=3	1	10	10	10	40.9	40.9	40.9	34.567	308	308	0	242.32	92223000	87639000	74158000	117140000	142840000	98453000	119230000	133090000	109620000	105150000	126160000	105630000	122760000	129490000	109560000	119410000	136020000	124040000	104150000	80695000	77720000	147160000	128490000	89684000	144370000	100680000	104150000	105860000	104350000	94716000	114970000	108970000
sp|Q811D0|DLG1_MOUSE	sp|Q811D0|DLG1_MOUSE	3	3	2	>sp|Q811D0|DLG1_MOUSE Disks large homolog 1 OS=Mus musculus GN=Dlg1 PE=1 SV=1	1	3	3	2	5.2	5.2	3.5	100.12	905	905	0.0048718	3.2189	0	0	0	21417000	0	0	23666000	0	0	0	0	22351000	0	0	12609000	0	0	0	16847000	0	0	0	0	0	0	20414000	19448000	25058000	0	0	0	27203000
sp|Q9DCT2|NDUS3_MOUSE	sp|Q9DCT2|NDUS3_MOUSE	7	7	7	>sp|Q9DCT2|NDUS3_MOUSE NADH dehydrogenase [ubiquinone] iron-sulfur protein 3, mitochondrial OS=Mus musculus GN=Ndufs3 PE=1 SV=2	1	7	7	7	30.4	30.4	30.4	30.149	263	263	0	136.74	46949000	49095000	56535000	75912000	73035000	73897000	94014000	61738000	64252000	52575000	66430000	71416000	69486000	69893000	70690000	62340000	62664000	78764000	33498000	43280000	54567000	88180000	63859000	56397000	58647000	66358000	44176000	56238000	55817000	48667000	52126000	58797000
sp|P15532|NDKA_MOUSE	sp|P15532|NDKA_MOUSE	18	10	10	>sp|P15532|NDKA_MOUSE Nucleoside diphosphate kinase A OS=Mus musculus GN=Nme1 PE=1 SV=1	1	18	10	10	96.1	60.5	60.5	17.208	152	152	0	323.31	1030600000	973520000	980580000	1135700000	1133100000	936130000	1239500000	1125100000	1069800000	1312000000	1185800000	999220000	1172400000	1030100000	1618600000	1087500000	1022200000	956080000	871680000	822250000	670800000	1464800000	1651200000	962940000	1058400000	930340000	663620000	974360000	1018900000	744990000	1124100000	1025300000
sp|P63321|RALA_MOUSE	sp|P63321|RALA_MOUSE	6	6	3	>sp|P63321|RALA_MOUSE Ras-related protein Ral-A OS=Mus musculus GN=Rala PE=1 SV=1	1	6	6	3	34.5	34.5	22.3	23.553	206	206	0.0003201	12.08	5736500	4718900	0	4315600	0	4516700	0	3543000	6285700	0	0	0	2981300	2669500	0	0	0	4251300	4534600	0	0	0	0	0	0	0	4449400	0	0	0	0	0
sp|Q8BMS4|COQ3_MOUSE	sp|Q8BMS4|COQ3_MOUSE	3	3	3	>sp|Q8BMS4|COQ3_MOUSE Ubiquinone biosynthesis O-methyltransferase, mitochondrial OS=Mus musculus GN=Coq3 PE=1 SV=1	1	3	3	3	13	13	13	40.956	370	370	0	35.561	15717000	14669000	14158000	16355000	27017000	12811000	14942000	28361000	10937000	26101000	20556000	10231000	22239000	24624000	13147000	21373000	19329000	9555200	17990000	20480000	20361000	25388000	16207000	23278000	27616000	9177700	17729000	26730000	10135000	25163000	20934000	12186000
sp|Q8K2V1|PP4R1_MOUSE	sp|Q8K2V1|PP4R1_MOUSE	6	6	6	>sp|Q8K2V1|PP4R1_MOUSE Serine/threonine-protein phosphatase 4 regulatory subunit 1 OS=Mus musculus GN=Ppp4r1 PE=2 SV=2	1	6	6	6	7.3	7.3	7.3	106.3	951	951	0	19.458	10840000	2201700	6095000	16933000	0	17179000	8098300	0	15916000	5457300	5453300	14224000	14603000	4956100	5398700	9342300	0	9284000	0	0	8013000	0	13300000	15582000	11042000	0	9600500	0	12615000	6261200	14819000	14669000
sp|P06795|MDR1B_MOUSE;sp|P21447|MDR1A_MOUSE	sp|P06795|MDR1B_MOUSE;sp|P21447|MDR1A_MOUSE;sp|P21440|MDR3_MOUSE	6;3;1	6;3;1	6;3;1	>sp|P06795|MDR1B_MOUSE Multidrug resistance protein 1B OS=Mus musculus GN=Abcb1b PE=1 SV=1;>sp|P21447|MDR1A_MOUSE Multidrug resistance protein 1A OS=Mus musculus GN=Abcb1a PE=1 SV=3	3	6	6	6	7	7	7	140.99	1276	1276;1276;1276	0.0011133	5.3648	6450500	0	0	1604400	0	0	0	0	0	0	0	0	0	0	0	0	0	0	0	0	0	0	0	0	0	0	0	0	0	0	0	0
sp|Q9DCE5|PK1IP_MOUSE	sp|Q9DCE5|PK1IP_MOUSE	9	9	9	>sp|Q9DCE5|PK1IP_MOUSE p21-activated protein kinase-interacting protein 1 OS=Mus musculus GN=Pak1ip1 PE=2 SV=2	1	9	9	9	27.5	27.5	27.5	42.116	382	382	0	52.877	14190000	17156000	8819200	20051000	15241000	19024000	16081000	19205000	26937000	16535000	24907000	22383000	16994000	18238000	14264000	10652000	15836000	15687000	16820000	11515000	0	30952000	15898000	0	0	13312000	0	25492000	13679000	0	19529000	9262300
sp|P62311|LSM3_MOUSE	sp|P62311|LSM3_MOUSE	4	4	4	>sp|P62311|LSM3_MOUSE U6 snRNA-associated Sm-like protein LSm3 OS=Mus musculus GN=Lsm3 PE=3 SV=2	1	4	4	4	42.2	42.2	42.2	11.845	102	102	0	250.91	81860000	80097000	84662000	92964000	101650000	97826000	108780000	86756000	96650000	89435000	85285000	99699000	83817000	70316000	118560000	98816000	82549000	125990000	69310000	57981000	66946000	87375000	70366000	88730000	79538000	77354000	80434000	77150000	64893000	74819000	70411000	66455000
sp|Q62393|TPD52_MOUSE	sp|Q62393|TPD52_MOUSE	7	7	7	>sp|Q62393|TPD52_MOUSE Tumor protein D52 OS=Mus musculus GN=Tpd52 PE=1 SV=2	1	7	7	7	45.5	45.5	45.5	24.313	224	224	0	16.004	32920000	40915000	15894000	29578000	23570000	18259000	25092000	25572000	28495000	17314000	28603000	35323000	19493000	20887000	26022000	20595000	29757000	34782000	14201000	14804000	22106000	15721000	19869000	0	17281000	0	31189000	22176000	34817000	24895000	19881000	11360000
sp|Q9CWI3|BCCIP_MOUSE	sp|Q9CWI3|BCCIP_MOUSE	4	4	4	>sp|Q9CWI3|BCCIP_MOUSE BRCA2 and CDKN1A-interacting protein OS=Mus musculus GN=Bccip PE=2 SV=1	1	4	4	4	21.2	21.2	21.2	35.942	316	316	0.00030618	9.7027	5593000	7085000	9770000	8684300	7444100	9341300	9394400	9788300	0	7837700	0	3392700	0	10205000	16038000	7565100	0	10892000	0	4490900	0	11502000	7820600	0	9280800	10736000	10642000	0	2674900	0	8721800	4315300
sp|P51125|ICAL_MOUSE	sp|P51125|ICAL_MOUSE	34	34	34	>sp|P51125|ICAL_MOUSE Calpastatin OS=Mus musculus GN=Cast PE=1 SV=2	1	34	34	34	52.5	52.5	52.5	84.921	788	788	0	323.31	294900000	324640000	260690000	408930000	453170000	386010000	348100000	521470000	377330000	407820000	397530000	346650000	342980000	433590000	246060000	400730000	432320000	318350000	385560000	359440000	301080000	509090000	486720000	407280000	527410000	462610000	320910000	541210000	461850000	323750000	545990000	452250000
sp|Q9D820|PRXD1_MOUSE	sp|Q9D820|PRXD1_MOUSE	5	5	5	>sp|Q9D820|PRXD1_MOUSE Prolyl-tRNA synthetase associated domain-containing protein 1 OS=Mus musculus GN=Prorsd1 PE=2 SV=1	1	5	5	5	42	42	42	18.862	169	169	0	17.229	6481300	8806200	14966000	5932800	14191000	20684000	6543000	8642400	16438000	12222000	0	13695000	9875100	12175000	43252000	0	12262000	10220000	11740000	12387000	12354000	0	6659900	0	3797000	11966000	0	0	10695000	11009000	14235000	12289000
sp|Q04692|SMRCD_MOUSE	sp|Q04692|SMRCD_MOUSE	3	3	3	>sp|Q04692|SMRCD_MOUSE SWI/SNF-related matrix-associated actin-dependent regulator of chromatin subfamily A containing DEAD/H box 1 OS=Mus musculus GN=Smarcad1 PE=1 SV=2	1	3	3	3	4	4	4	116.45	1021	1021	0.0034319	3.8341	9769000	8346600	6473400	8366600	9978100	12354000	0	11532000	20212000	12884000	0	10275000	0	0	12861000	0	0	9995200	7622200	9517700	15411000	0	15702000	0	0	0	0	0	18878000	20227000	0	14506000
sp|Q99LG4|TTC5_MOUSE	sp|Q99LG4|TTC5_MOUSE	5	5	5	>sp|Q99LG4|TTC5_MOUSE Tetratricopeptide repeat protein 5 OS=Mus musculus GN=Ttc5 PE=1 SV=2	1	5	5	5	18.6	18.6	18.6	48.795	440	440	0.0013885	5.2605	3266800	0	9386100	12762000	10384000	9946000	7726000	9343600	15155000	4894500	10143000	9892100	7634400	0	18032000	7858100	0	11243000	8554600	7867400	6017900	10119000	8892100	16533000	9979400	0	8931300	11917000	0	0	0	8239200
sp|P52479|UBP10_MOUSE	sp|P52479|UBP10_MOUSE	9	9	9	>sp|P52479|UBP10_MOUSE Ubiquitin carboxyl-terminal hydrolase 10 OS=Mus musculus GN=Usp10 PE=1 SV=3	1	9	9	9	18.9	18.9	18.9	87.021	792	792	0	30.854	34901000	26248000	48855000	30887000	43593000	60047000	69832000	46582000	58862000	122640000	60846000	73974000	66493000	51919000	74993000	55015000	71881000	49616000	39698000	43237000	30688000	55462000	68417000	53345000	61937000	53559000	56233000	75228000	31126000	57422000	54305000	56578000
sp|Q8VDQ8|SIR2_MOUSE	sp|Q8VDQ8|SIR2_MOUSE	3	3	3	>sp|Q8VDQ8|SIR2_MOUSE NAD-dependent protein deacetylase sirtuin-2 OS=Mus musculus GN=Sirt2 PE=1 SV=2	1	3	3	3	12.6	12.6	12.6	43.256	389	389	0.00059844	8.485	5694200	8866600	0	13609000	10544000	10133000	0	0	8892600	10978000	13666000	0	8011900	9115500	11617000	5307400	10946000	8007600	0	3796600	0	8678400	0	10708000	0	0	7351900	0	2914600	4319100	6237700	0
sp|Q9DBG6|RPN2_MOUSE	sp|Q9DBG6|RPN2_MOUSE	15	15	15	>sp|Q9DBG6|RPN2_MOUSE Dolichyl-diphosphooligosaccharide--protein glycosyltransferase subunit 2 OS=Mus musculus GN=Rpn2 PE=2 SV=1	1	15	15	15	28.7	28.7	28.7	69.062	631	631	0	323.31	193580000	163100000	150140000	199460000	182450000	167750000	224580000	181150000	182340000	178500000	190760000	151990000	235700000	197990000	246290000	229410000	185370000	223180000	166060000	155130000	150530000	289270000	230600000	195200000	239140000	203330000	191200000	205470000	173980000	162430000	200020000	178600000
sp|Q8CG76|ARK72_MOUSE	sp|Q8CG76|ARK72_MOUSE	9	9	9	>sp|Q8CG76|ARK72_MOUSE Aflatoxin B1 aldehyde reductase member 2 OS=Mus musculus GN=Akr7a2 PE=1 SV=3	1	9	9	9	30	30	30	40.612	367	367	0	20.595	37100000	43658000	25556000	66855000	88986000	42901000	31902000	53699000	36038000	36785000	62219000	34163000	43138000	41433000	77928000	41498000	55005000	13230000	33575000	38335000	29783000	41005000	33429000	26406000	38622000	44112000	37181000	38879000	54732000	49299000	38487000	32739000
sp|O35900|LSM2_MOUSE	sp|O35900|LSM2_MOUSE	6	6	6	>sp|O35900|LSM2_MOUSE U6 snRNA-associated Sm-like protein LSm2 OS=Mus musculus GN=Lsm2 PE=3 SV=1	1	6	6	6	82.1	82.1	82.1	10.834	95	95	0	243.86	144720000	141790000	135630000	155760000	144940000	142320000	185800000	182180000	152080000	140020000	153080000	134410000	153770000	178570000	173430000	163930000	182290000	174950000	133610000	141760000	100980000	173760000	191310000	148340000	153000000	161530000	151110000	171060000	165140000	120180000	166180000	164440000
sp|B1AY13|UBP24_MOUSE	sp|B1AY13|UBP24_MOUSE	9	9	9	>sp|B1AY13|UBP24_MOUSE Ubiquitin carboxyl-terminal hydrolase 24 OS=Mus musculus GN=Usp24 PE=1 SV=1	1	9	9	9	4.5	4.5	4.5	294	2617	2617	0.00086281	6.6811	10427000	10381000	13191000	15935000	23436000	17044000	21493000	17908000	22369000	13804000	22252000	23506000	11025000	16725000	11032000	14666000	26691000	9597200	8170400	17597000	18683000	13053000	21556000	17033000	18021000	14703000	12883000	16382000	19157000	13592000	15667000	16948000
sp|B2RX14|TUT4_MOUSE	sp|B2RX14|TUT4_MOUSE	9	9	8	>sp|B2RX14|TUT4_MOUSE Terminal uridylyltransferase 4 OS=Mus musculus GN=Zcchc11 PE=1 SV=2	1	9	9	8	7.5	7.5	7	184.65	1644	1644	0	43.443	19687000	21012000	11938000	27402000	29841000	14621000	25158000	31953000	18621000	30080000	34239000	16186000	29291000	29666000	8744800	30350000	37078000	14375000	21269000	19564000	15256000	25245000	33750000	19593000	32196000	37727000	17333000	28547000	37935000	17064000	32314000	30686000
sp|Q8K1H7|T11L2_MOUSE	sp|Q8K1H7|T11L2_MOUSE	4	4	4	>sp|Q8K1H7|T11L2_MOUSE T-complex protein 11-like protein 2 OS=Mus musculus GN=Tcp11l2 PE=2 SV=1	1	4	4	4	11.6	11.6	11.6	57.889	517	517	0.003194	4.0414	12654000	0	7369800	10166000	0	16040000	13026000	0	10163000	0	0	0	14449000	0	0	11985000	0	12759000	0	13445000	19927000	8236900	10316000	19135000	10140000	9848800	13204000	13416000	0	13068000	12210000	10655000
sp|Q61749|EI2BD_MOUSE	sp|Q61749|EI2BD_MOUSE	14	14	14	>sp|Q61749|EI2BD_MOUSE Translation initiation factor eIF-2B subunit delta OS=Mus musculus GN=Eif2b4 PE=2 SV=2	1	14	14	14	40.8	40.8	40.8	57.624	524	524	0	125.52	18254000	26366000	28849000	42931000	42060000	40404000	32409000	15072000	47817000	29983000	34540000	32173000	31658000	35804000	37716000	37164000	19217000	43914000	24483000	21800000	46230000	35139000	33752000	35108000	34719000	25597000	37670000	28149000	0	41736000	0	14628000
sp|Q8JZV7|NAGA_MOUSE	sp|Q8JZV7|NAGA_MOUSE	5	5	5	>sp|Q8JZV7|NAGA_MOUSE Putative N-acetylglucosamine-6-phosphate deacetylase OS=Mus musculus GN=Amdhd2 PE=2 SV=1	1	5	5	5	16.6	16.6	16.6	43.5	409	409	0	21.717	5221400	9644200	8014200	4614000	9340200	0	17067000	8341000	5239400	8289200	0	6616000	8065700	10376000	11884000	7368500	14679000	0	12111000	6648800	7770700	9960800	7807200	8223200	10035000	13625000	10909000	9398500	14494000	3257300	11863000	9994800
sp|Q99NH0|ANR17_MOUSE	sp|Q99NH0|ANR17_MOUSE	15	15	15	>sp|Q99NH0|ANR17_MOUSE Ankyrin repeat domain-containing protein 17 OS=Mus musculus GN=Ankrd17 PE=1 SV=2	1	15	15	15	7.8	7.8	7.8	274.21	2603	2603	0	66.662	39387000	46573000	31214000	57009000	35704000	41654000	69430000	46521000	48144000	56548000	52359000	37540000	57260000	27422000	45766000	48679000	50417000	31656000	38289000	20337000	16902000	58516000	49827000	30716000	47282000	37320000	48621000	8565000	27515000	30799000	24122000	36217000
sp|O08600|NUCG_MOUSE	sp|O08600|NUCG_MOUSE	4	4	4	>sp|O08600|NUCG_MOUSE Endonuclease G, mitochondrial OS=Mus musculus GN=Endog PE=2 SV=1	1	4	4	4	19	19	19	32.19	294	294	0.0011261	5.7504	0	0	0	0	0	10219000	0	0	7982500	0	9185800	10216000	0	0	13241000	0	0	8279200	7477200	3888800	0	0	0	0	7327300	8697300	0	5909100	7981300	0	7163500	0
sp|Q8CHP8|PGP_MOUSE	sp|Q8CHP8|PGP_MOUSE	10	10	10	>sp|Q8CHP8|PGP_MOUSE Phosphoglycolate phosphatase OS=Mus musculus GN=Pgp PE=1 SV=1	1	10	10	10	44.5	44.5	44.5	34.54	321	321	0	323.31	95571000	112500000	119040000	126960000	139210000	162810000	155960000	139480000	129710000	130740000	128530000	126200000	122560000	136330000	134790000	142090000	123300000	132160000	95268000	109770000	90598000	130780000	160620000	129080000	124320000	120840000	128220000	117520000	139530000	111100000	114560000	105960000
sp|Q61171|PRDX2_MOUSE	sp|Q61171|PRDX2_MOUSE	13	13	13	>sp|Q61171|PRDX2_MOUSE Peroxiredoxin-2 OS=Mus musculus GN=Prdx2 PE=1 SV=3	1	13	13	13	69.7	69.7	69.7	21.778	198	198	0	323.31	1234600000	1124700000	1186900000	1347400000	1325500000	1109900000	1695800000	1348300000	1178700000	1425400000	1271600000	1184900000	1566600000	1346600000	1210100000	1453800000	1297400000	1665500000	991790000	954430000	644950000	1121400000	1150300000	982660000	1066300000	985330000	1024500000	1043900000	1052200000	1113200000	1151100000	1016400000
sp|Q9EQH4|TAF8_MOUSE	sp|Q9EQH4|TAF8_MOUSE	2	2	2	>sp|Q9EQH4|TAF8_MOUSE Transcription initiation factor TFIID subunit 8 OS=Mus musculus GN=Taf8 PE=2 SV=1	1	2	2	2	10.7	10.7	10.7	33.988	308	308	0	22.48	0	0	0	11812000	0	0	11276000	0	0	0	0	0	6387900	0	0	0	0	0	5341500	13932000	6535800	0	0	0	0	0	0	0	0	0	0	0
sp|Q61419|CMAH_MOUSE	sp|Q61419|CMAH_MOUSE	4	4	4	>sp|Q61419|CMAH_MOUSE Cytidine monophosphate-N-acetylneuraminic acid hydroxylase OS=Mus musculus GN=Cmah PE=1 SV=1	1	4	4	4	12.3	12.3	12.3	66.935	577	577	0.0027027	4.4129	0	0	0	0	6103500	0	0	0	7236900	0	5746200	0	0	6328900	6722900	5072100	0	0	3524600	3647700	0	0	0	0	0	0	0	0	5451200	0	0	0
sp|Q9Z2I0|LETM1_MOUSE	sp|Q9Z2I0|LETM1_MOUSE	14	14	14	>sp|Q9Z2I0|LETM1_MOUSE LETM1 and EF-hand domain-containing protein 1, mitochondrial OS=Mus musculus GN=Letm1 PE=2 SV=1	1	14	14	14	24.3	24.3	24.3	82.988	738	738	0	323.31	142330000	133520000	122310000	175860000	134950000	119790000	159150000	138710000	130890000	157310000	150320000	130840000	166210000	149530000	105330000	150710000	156310000	136550000	119440000	118570000	111320000	148890000	135250000	153390000	141910000	151200000	145740000	140190000	146560000	132790000	141790000	137200000
sp|Q60790|RASA3_MOUSE	sp|Q60790|RASA3_MOUSE	22	22	22	>sp|Q60790|RASA3_MOUSE Ras GTPase-activating protein 3 OS=Mus musculus GN=Rasa3 PE=1 SV=2	1	22	22	22	38.8	38.8	38.8	95.986	834	834	0	121.93	16954000	27929000	27888000	30454000	23526000	36553000	35296000	31429000	36914000	37068000	31872000	33740000	31469000	45234000	32428000	28722000	40594000	23979000	13083000	8829200	19765000	13796000	9415400	26217000	3708800	13112000	50371000	13085000	12699000	26243000	20898000	13271000
sp|O88967|YMEL1_MOUSE	sp|O88967|YMEL1_MOUSE	14	14	14	>sp|O88967|YMEL1_MOUSE ATP-dependent zinc metalloprotease YME1L1 OS=Mus musculus GN=Yme1l1 PE=2 SV=1	1	14	14	14	25.5	25.5	25.5	80.027	715	715	0	45.15	26937000	26978000	36461000	37383000	34365000	33017000	43796000	46099000	34353000	31274000	31856000	34249000	31955000	45532000	36604000	39889000	42006000	39952000	39542000	28436000	25272000	41090000	31697000	25513000	32168000	39837000	29895000	33598000	29259000	37217000	44661000	34456000
sp|Q6P6I6|GRL1A_MOUSE	sp|Q6P6I6|GRL1A_MOUSE	4	4	4	>sp|Q6P6I6|GRL1A_MOUSE DNA-directed RNA polymerase II subunit GRINL1A OS=Mus musculus GN=Polr2m PE=2 SV=2	1	4	4	4	17.5	17.5	17.5	41.236	366	366	0.0034355	3.8651	0	0	2376400	0	3744300	0	0	0	0	0	0	0	0	0	1431400	0	0	2083800	0	0	0	2951000	0	0	0	0	0	9700400	0	0	3639800	2268300
sp|Q3URE1|ACSF3_MOUSE	sp|Q3URE1|ACSF3_MOUSE	2	2	2	>sp|Q3URE1|ACSF3_MOUSE Acyl-CoA synthetase family member 3, mitochondrial OS=Mus musculus GN=Acsf3 PE=2 SV=2	1	2	2	2	4.8	4.8	4.8	65.076	583	583	0.0011419	6.3517	13339000	7210800	6115400	0	0	0	0	5802100	0	6482000	0	0	7177500	0	7723400	0	0	17656000	0	0	0	0	0	0	0	0	0	0	0	0	0	0
sp|Q9D8U8|SNX5_MOUSE	sp|Q9D8U8|SNX5_MOUSE	21	21	21	>sp|Q9D8U8|SNX5_MOUSE Sorting nexin-5 OS=Mus musculus GN=Snx5 PE=1 SV=1	1	21	21	21	55.9	55.9	55.9	46.797	404	404	0	317.62	111550000	119980000	121890000	134220000	121820000	132140000	138120000	130010000	145440000	126930000	139310000	144260000	126070000	124650000	165720000	116650000	130040000	161710000	94077000	97898000	89541000	130090000	138810000	122030000	112070000	109980000	129560000	133510000	119520000	107750000	118730000	122470000
sp|Q6P1H6|ANKL2_MOUSE	sp|Q6P1H6|ANKL2_MOUSE	6	6	5	>sp|Q6P1H6|ANKL2_MOUSE Ankyrin repeat and LEM domain-containing protein 2 OS=Mus musculus GN=Ankle2 PE=2 SV=2	1	6	6	5	7.9	7.9	6.6	106.2	964	964	0.0034392	3.8945	0	0	6551900	0	0	8833900	0	0	11921000	0	0	8785700	0	0	3941100	0	0	8279800	0	0	0	9537400	0	0	8435900	10480000	0	7575400	10809000	0	0	0
sp|Q9CQA5|MED4_MOUSE	sp|Q9CQA5|MED4_MOUSE	6	6	6	>sp|Q9CQA5|MED4_MOUSE Mediator of RNA polymerase II transcription subunit 4 OS=Mus musculus GN=Med4 PE=2 SV=1	1	6	6	6	22.2	22.2	22.2	29.781	270	270	0.0067433	2.6562	35824000	15849000	0	0	0	24259000	11765000	0	13498000	23531000	0	34766000	24560000	8502000	22585000	14861000	0	12099000	24406000	13281000	0	25732000	0	29827000	0	18468000	13667000	0	15979000	0	53254000	0
sp|Q9ESP1|SDF2L_MOUSE	sp|Q9ESP1|SDF2L_MOUSE	8	8	8	>sp|Q9ESP1|SDF2L_MOUSE Stromal cell-derived factor 2-like protein 1 OS=Mus musculus GN=Sdf2l1 PE=2 SV=2	1	8	8	8	67.4	67.4	67.4	23.648	221	221	0	323.31	112740000	110750000	115350000	157300000	139320000	131140000	168140000	139940000	143160000	111420000	134770000	135300000	138610000	142700000	154950000	125170000	139700000	142390000	108660000	97938000	127620000	135130000	138450000	116870000	112680000	146070000	152290000	131110000	159730000	112200000	139400000	117440000
sp|Q3TCJ8|CCD69_MOUSE	sp|Q3TCJ8|CCD69_MOUSE	5	5	5	>sp|Q3TCJ8|CCD69_MOUSE Coiled-coil domain-containing protein 69 OS=Mus musculus GN=Ccdc69 PE=2 SV=1	1	5	5	5	33.2	33.2	33.2	23.296	202	202	0	17.46	6659900	4337100	0	7324400	0	0	4103100	0	5630300	5456200	0	0	12637000	0	2570000	5499600	3804100	4125200	0	0	0	0	0	0	4248500	0	16958000	0	0	0	7279400	0
sp|Q8BTZ7|GMPPB_MOUSE	sp|Q8BTZ7|GMPPB_MOUSE	10	10	10	>sp|Q8BTZ7|GMPPB_MOUSE Mannose-1-phosphate guanyltransferase beta OS=Mus musculus GN=Gmppb PE=2 SV=1	1	10	10	10	44.7	44.7	44.7	39.916	360	360	0	144.05	34308000	31387000	34140000	47170000	35468000	42909000	47858000	44917000	45520000	32660000	39649000	35238000	44249000	50555000	42147000	44282000	43808000	46317000	30108000	27316000	20652000	37910000	34541000	30203000	33043000	34941000	20312000	39364000	35912000	18930000	28823000	30974000
sp|P11352|GPX1_MOUSE	sp|P11352|GPX1_MOUSE	12	12	12	>sp|P11352|GPX1_MOUSE Glutathione peroxidase 1 OS=Mus musculus GN=Gpx1 PE=1 SV=2	1	12	12	12	74.1	74.1	74.1	22.329	201	201	0	323.31	142790000	158340000	184800000	185230000	190870000	216780000	206910000	177560000	242050000	169580000	188380000	205010000	165410000	143970000	226580000	183230000	179230000	205740000	139440000	158640000	153680000	188390000	185860000	225310000	170040000	172400000	225440000	201050000	181760000	212370000	186260000	173300000
sp|Q6DFV1|CNDG2_MOUSE	sp|Q6DFV1|CNDG2_MOUSE	4	4	4	>sp|Q6DFV1|CNDG2_MOUSE Condensin-2 complex subunit G2 OS=Mus musculus GN=Ncapg2 PE=2 SV=2	1	4	4	4	4.5	4.5	4.5	130.89	1138	1138	0.00031756	11.607	0	0	0	8088200	0	8506800	0	0	0	8806900	0	10511000	8451900	6733300	10375000	9955300	13480000	0	0	13899000	7139300	12285000	0	0	0	0	0	12789000	7975500	0	0	13179000
sp|Q8BVE3|VATH_MOUSE	sp|Q8BVE3|VATH_MOUSE	7	7	7	>sp|Q8BVE3|VATH_MOUSE V-type proton ATPase subunit H OS=Mus musculus GN=Atp6v1h PE=1 SV=1	1	7	7	7	21.9	21.9	21.9	55.854	483	483	0	64.559	33684000	28877000	23916000	33177000	26991000	30420000	48653000	26304000	36795000	32170000	29210000	41446000	30256000	27378000	26601000	44766000	34775000	47418000	25752000	24010000	28969000	33970000	28184000	30808000	28208000	23794000	38929000	19201000	31111000	30186000	23616000	33188000
sp|Q8K0D5|EFGM_MOUSE	sp|Q8K0D5|EFGM_MOUSE	15	15	15	>sp|Q8K0D5|EFGM_MOUSE Elongation factor G, mitochondrial OS=Mus musculus GN=Gfm1 PE=2 SV=1	1	15	15	15	32.5	32.5	32.5	83.549	751	751	0	93.621	69850000	81879000	64917000	86890000	98753000	60462000	91473000	74882000	80416000	76805000	92679000	80307000	90279000	91571000	135010000	90356000	79076000	98498000	75018000	58272000	75581000	108440000	117820000	78761000	87477000	96962000	99545000	43175000	70655000	94185000	64935000	80537000
sp|Q7TN29|SMAP2_MOUSE	sp|Q7TN29|SMAP2_MOUSE	8	8	8	>sp|Q7TN29|SMAP2_MOUSE Stromal membrane-associated protein 2 OS=Mus musculus GN=Smap2 PE=1 SV=1	1	8	8	8	22.9	22.9	22.9	46.577	428	428	0	173.8	26734000	22178000	34001000	39491000	49348000	44931000	46640000	34587000	51490000	38258000	43917000	46287000	32164000	32219000	69782000	23050000	36706000	66115000	33348000	32545000	20983000	41822000	37568000	45893000	33025000	49652000	40397000	51602000	45657000	42316000	33687000	41372000
sp|P97305|NFAC3_MOUSE	sp|P97305|NFAC3_MOUSE	3	2	2	>sp|P97305|NFAC3_MOUSE Nuclear factor of activated T-cells, cytoplasmic 3 OS=Mus musculus GN=Nfatc3 PE=2 SV=1	1	3	2	2	3.8	2.9	2.9	115.45	1075	1075	0.00032765	13.306	0	0	3317100	4131400	0	0	0	6178500	4260400	0	4916200	0	0	0	0	0	0	0	0	4544500	0	0	0	0	0	0	0	0	0	0	0	0
sp|Q9CPV5|PMF1_MOUSE	sp|Q9CPV5|PMF1_MOUSE	5	5	4	>sp|Q9CPV5|PMF1_MOUSE Polyamine-modulated factor 1 OS=Mus musculus GN=Pmf1 PE=1 SV=1	1	5	5	4	29.2	29.2	26.7	23.121	202	202	0.0016593	5.1956	7405400	30295000	16145000	0	22661000	0	0	22715000	0	0	21173000	0	0	21799000	17308000	0	21927000	19868000	10437000	20831000	21517000	0	19153000	0	0	21543000	0	0	22491000	23416000	0	19367000
sp|Q9DCH6|ZFAN6_MOUSE	sp|Q9DCH6|ZFAN6_MOUSE	5	5	4	>sp|Q9DCH6|ZFAN6_MOUSE AN1-type zinc finger protein 6 OS=Mus musculus GN=Zfand6 PE=1 SV=1	1	5	5	4	34.5	34.5	23.8	24.001	223	223	0	24.705	12072000	0	5530600	14673000	1853200	11847000	11554000	21594000	19082000	15342000	0	8464600	12773000	5653400	0	16532000	20207000	12143000	13252000	0	0	17961000	21144000	16619000	17954000	0	13287000	17906000	0	15228000	18361000	0
sp|O70251|EF1B_MOUSE	sp|O70251|EF1B_MOUSE	11	11	11	>sp|O70251|EF1B_MOUSE Elongation factor 1-beta OS=Mus musculus GN=Eef1b PE=1 SV=5	1	11	11	11	51.6	51.6	51.6	24.693	225	225	0	323.31	1864500000	1428300000	2469500000	2196100000	1758100000	1691100000	2298300000	1584100000	1805100000	2041100000	1748500000	1791700000	2138500000	1761200000	3195400000	1995000000	1579700000	2398500000	1525200000	1230600000	1078400000	1934300000	1784100000	1345700000	1712600000	1663700000	1500500000	1701700000	1664500000	1462300000	1846500000	1699700000
sp|Q6ZPR5|NSMA3_MOUSE	sp|Q6ZPR5|NSMA3_MOUSE	6	6	6	>sp|Q6ZPR5|NSMA3_MOUSE Sphingomyelin phosphodiesterase 4 OS=Mus musculus GN=Smpd4 PE=2 SV=2	1	6	6	6	9.2	9.2	9.2	93.275	823	823	0.0024503	4.6383	4377200	0	0	0	0	0	0	0	0	0	0	3807900	3507500	0	5220400	4383200	0	0	0	0	0	0	0	3815700	0	0	4321100	0	0	0	0	0
sp|Q6ZPU9|KBP_MOUSE	sp|Q6ZPU9|KBP_MOUSE	4	4	4	>sp|Q6ZPU9|KBP_MOUSE KIF1-binding protein OS=Mus musculus GN=Kbp PE=2 SV=2	1	4	4	4	12.8	12.8	12.8	71.051	617	617	0.0048755	3.2267	0	0	0	0	0	10628000	0	0	11578000	0	0	0	0	0	0	0	0	0	0	0	0	0	8277400	4555300	0	0	3423400	0	5527500	0	0	0
sp|P61957|SUMO2_MOUSE	sp|P61957|SUMO2_MOUSE	4	4	3	>sp|P61957|SUMO2_MOUSE Small ubiquitin-related modifier 2 OS=Mus musculus GN=Sumo2 PE=1 SV=1	1	4	4	3	33.7	33.7	21.1	10.871	95	95	0	323.31	653990000	588180000	475230000	805470000	1001100000	804940000	524040000	949010000	1021200000	767650000	944260000	847690000	688260000	858350000	277880000	692030000	626600000	413250000	495090000	368560000	506670000	735930000	473250000	798450000	617780000	527860000	744080000	624420000	502720000	457550000	703270000	548300000
sp|Q61133|GSTT2_MOUSE	sp|Q61133|GSTT2_MOUSE	11	11	11	>sp|Q61133|GSTT2_MOUSE Glutathione S-transferase theta-2 OS=Mus musculus GN=Gstt2 PE=2 SV=4	1	11	11	11	49.2	49.2	49.2	27.634	244	244	0	20.862	24280000	31097000	28448000	21595000	21648000	23983000	28400000	27971000	27417000	33042000	26966000	19540000	37951000	45760000	48658000	35564000	21065000	25030000	16013000	16639000	11052000	26314000	18137000	22637000	20176000	18131000	39790000	20535000	19059000	10846000	17831000	9375900
sp|P40201|CHD1_MOUSE	sp|P40201|CHD1_MOUSE	12	12	11	>sp|P40201|CHD1_MOUSE Chromodomain-helicase-DNA-binding protein 1 OS=Mus musculus GN=Chd1 PE=1 SV=3	1	12	12	11	10.5	10.5	9.9	196.38	1711	1711	0	28.303	6425800	10779000	9166800	13470000	0	13994000	4140500	16281000	7169800	8526000	0	18261000	7458000	0	4161000	7965900	10028000	10951000	6074700	4310000	10952000	5233100	8986200	10628000	5376700	13749000	4913900	7553900	0	9768300	7930900	5195500
sp|Q3TKY6|CWC27_MOUSE	sp|Q3TKY6|CWC27_MOUSE	8	8	8	>sp|Q3TKY6|CWC27_MOUSE Peptidyl-prolyl cis-trans isomerase CWC27 homolog OS=Mus musculus GN=Cwc27 PE=2 SV=1	1	8	8	8	29.6	29.6	29.6	53.542	469	469	0	236.43	29567000	35332000	22191000	40998000	24081000	19144000	33162000	22896000	28167000	24811000	0	31313000	25517000	10715000	36422000	27478000	31294000	33191000	19504000	34283000	30917000	32544000	38910000	13288000	19524000	30358000	20552000	25844000	32080000	23591000	26989000	39138000
sp|O70439|STX7_MOUSE	sp|O70439|STX7_MOUSE	5	5	5	>sp|O70439|STX7_MOUSE Syntaxin-7 OS=Mus musculus GN=Stx7 PE=1 SV=3	1	5	5	5	20.7	20.7	20.7	29.82	261	261	0	25.612	9525600	0	7274600	9920700	6207700	2913800	8718400	0	8423200	0	9546000	11091000	7212600	0	6705000	9190800	0	8335400	6276500	5565700	7760500	9982200	8843400	0	0	6754500	0	7201600	0	0	7862500	0
sp|Q9CR29|CCD43_MOUSE	sp|Q9CR29|CCD43_MOUSE	3	3	3	>sp|Q9CR29|CCD43_MOUSE Coiled-coil domain-containing protein 43 OS=Mus musculus GN=Ccdc43 PE=1 SV=1	1	3	3	3	27.9	27.9	27.9	25.049	222	222	0.00033201	14.381	20151000	12417000	7004700	18757000	0	20685000	20998000	23894000	21688000	22105000	23071000	0	20836000	15270000	28175000	20397000	7431800	23009000	11097000	5691900	22028000	18189000	29581000	21650000	13169000	18306000	21539000	6217800	10455000	18743000	12678000	7200400
sp|Q9CPV4|GLOD4_MOUSE	sp|Q9CPV4|GLOD4_MOUSE	25	25	25	>sp|Q9CPV4|GLOD4_MOUSE Glyoxalase domain-containing protein 4 OS=Mus musculus GN=Glod4 PE=1 SV=1	1	25	25	25	86.6	86.6	86.6	33.316	298	298	0	323.31	313920000	291450000	353790000	338230000	301120000	301520000	368680000	320170000	286150000	302640000	334730000	279540000	308490000	290970000	343960000	332040000	347200000	352520000	266760000	238020000	259910000	314660000	390450000	281140000	295330000	333220000	266020000	318460000	273320000	269790000	304740000	256140000
sp|Q61739|ITA6_MOUSE	sp|Q61739|ITA6_MOUSE	8	8	8	>sp|Q61739|ITA6_MOUSE Integrin alpha-6 OS=Mus musculus GN=Itga6 PE=1 SV=3	1	8	8	8	11.4	11.4	11.4	122.16	1091	1091	0	35.148	9980600	9718700	10757000	13295000	5529500	6999700	13805000	15898000	10099000	10114000	13360000	4913900	14564000	9618600	0	4869300	17173000	0	18332000	14053000	12360000	0	21465000	14261000	21278000	9034400	16598000	15287000	16379000	17899000	18179000	18283000
sp|P49962|SRP09_MOUSE	sp|P49962|SRP09_MOUSE	4	4	4	>sp|P49962|SRP09_MOUSE Signal recognition particle 9 kDa protein OS=Mus musculus GN=Srp9 PE=1 SV=2	1	4	4	4	47.7	47.7	47.7	10.194	86	86	0	53.988	33302000	32921000	47268000	37070000	34344000	34725000	41035000	38889000	41991000	24752000	45394000	37186000	33661000	45166000	38242000	35806000	41184000	43873000	26400000	25816000	40553000	32546000	38202000	52503000	32840000	30035000	51837000	31685000	25490000	14552000	34833000	36556000
sp|Q9JJF3|NO66_MOUSE	sp|Q9JJF3|NO66_MOUSE	10	10	10	>sp|Q9JJF3|NO66_MOUSE Bifunctional lysine-specific demethylase and histidyl-hydroxylase NO66 OS=Mus musculus GN=No66 PE=1 SV=2	1	10	10	10	24.4	24.4	24.4	67.556	603	603	0	42.743	41530000	58844000	14018000	61757000	46695000	33906000	47033000	47422000	42302000	79075000	57972000	35009000	44329000	54290000	18633000	58888000	68190000	30084000	52951000	30279000	57575000	50580000	36084000	25881000	53354000	25895000	23720000	65848000	42364000	22022000	35626000	40118000
sp|Q62280|SSXT_MOUSE	sp|Q62280|SSXT_MOUSE	4	4	4	>sp|Q62280|SSXT_MOUSE Protein SSXT OS=Mus musculus GN=Ss18 PE=2 SV=2	1	4	4	4	9.6	9.6	9.6	45.864	418	418	0	18.605	24501000	29270000	19602000	30912000	26043000	34689000	25937000	27704000	35929000	19731000	23330000	38867000	24200000	24781000	29100000	25081000	24777000	28525000	21596000	21455000	35670000	26896000	24979000	35395000	27026000	25642000	43555000	21680000	28804000	30483000	29474000	25203000
sp|O88653|LTOR3_MOUSE	sp|O88653|LTOR3_MOUSE	3	3	2	>sp|O88653|LTOR3_MOUSE Ragulator complex protein LAMTOR3 OS=Mus musculus GN=Lamtor3 PE=1 SV=1	1	3	3	2	46.8	46.8	41.1	13.553	124	124	0	41.656	28171000	34264000	35302000	46069000	35319000	45004000	25080000	42532000	31219000	32395000	37391000	33164000	68053000	34741000	22905000	38395000	48133000	40430000	26664000	24984000	37513000	38706000	84736000	40764000	22380000	27825000	30067000	32814000	50070000	39655000	38079000	29806000
sp|Q9ERZ0|HEMGN_MOUSE	sp|Q9ERZ0|HEMGN_MOUSE	7	7	7	>sp|Q9ERZ0|HEMGN_MOUSE Hemogen OS=Mus musculus GN=Hemgn PE=2 SV=1	1	7	7	7	25	25	25	55.042	503	503	0	68.159	17923000	9283800	18646000	31921000	38115000	0	17870000	35634000	15305000	21815000	36718000	19527000	27137000	12537000	19869000	21168000	44060000	12146000	56428000	47192000	36866000	38020000	78199000	23946000	74037000	58004000	38599000	37732000	66699000	47322000	52623000	79474000
sp|Q9CQP3|CHCH5_MOUSE	sp|Q9CQP3|CHCH5_MOUSE	3	3	3	>sp|Q9CQP3|CHCH5_MOUSE Coiled-coil-helix-coiled-coil-helix domain-containing protein 5 OS=Mus musculus GN=Chchd5 PE=3 SV=1	1	3	3	3	38.2	38.2	38.2	12.326	110	110	0.00088391	7.7594	9009300	6014000	6200400	8537000	0	6712100	7719000	0	0	0	6465400	7510100	9778400	5337800	6499600	0	0	8420000	5317300	5896000	0	0	3053700	0	0	0	5583600	0	0	0	0	4165100
sp|P23506|PIMT_MOUSE	sp|P23506|PIMT_MOUSE	15	15	15	>sp|P23506|PIMT_MOUSE Protein-L-isoaspartate(D-aspartate) O-methyltransferase OS=Mus musculus GN=Pcmt1 PE=1 SV=3	1	15	15	15	69.2	69.2	69.2	24.634	227	227	0	323.31	303780000	270260000	350850000	379860000	327270000	417160000	392250000	340820000	351750000	309710000	309310000	341640000	358080000	314980000	374510000	376520000	347590000	371600000	242110000	272240000	243590000	460020000	451730000	254710000	401400000	309100000	325280000	390140000	338730000	310410000	382610000	375690000
sp|Q3U0V2|TRADD_MOUSE	sp|Q3U0V2|TRADD_MOUSE	7	7	7	>sp|Q3U0V2|TRADD_MOUSE Tumor necrosis factor receptor type 1-associated DEATH domain protein OS=Mus musculus GN=Tradd PE=1 SV=1	1	7	7	7	31.9	31.9	31.9	34.577	310	310	0	90.042	12932000	15549000	8683700	15734000	0	17825000	16516000	15080000	26568000	16940000	19395000	0	19703000	24312000	15683000	14121000	16521000	0	6174200	0	0	0	10314000	0	12369000	10606000	0	9212800	11811000	0	23922000	0
sp|Q9D3B1|HACD2_MOUSE	sp|Q9D3B1|HACD2_MOUSE	3	3	3	>sp|Q9D3B1|HACD2_MOUSE Very-long-chain (3R)-3-hydroxyacyl-CoA dehydratase 2 OS=Mus musculus GN=Hacd2 PE=2 SV=1	1	3	3	3	12.2	12.2	12.2	28.402	254	254	0.0026961	4.3284	10852000	16501000	6796700	14842000	16758000	8451300	10922000	17903000	7245300	15316000	18583000	3628800	15301000	17071000	6340900	15570000	15574000	7352400	6468400	6541600	4713700	9623200	9308500	11978000	11182000	9581600	8432700	9766300	5582200	8221700	11316000	8852300
sp|P14869|RLA0_MOUSE	sp|P14869|RLA0_MOUSE	28	28	28	>sp|P14869|RLA0_MOUSE 60S acidic ribosomal protein P0 OS=Mus musculus GN=Rplp0 PE=1 SV=3	1	28	28	28	68.8	68.8	68.8	34.216	317	317	0	323.31	2362200000	2201300000	2858000000	2588800000	2872700000	2816100000	3329400000	2826400000	2996200000	2955700000	2772800000	2881800000	3573500000	2932400000	3853600000	2777500000	2640400000	3260700000	1454300000	1686500000	1740000000	2324000000	2305700000	2122800000	1912700000	1781200000	2075200000	2030300000	1927100000	2026700000	1875400000	1948500000
sp|Q99KK7|DPP3_MOUSE	sp|Q99KK7|DPP3_MOUSE	23	23	23	>sp|Q99KK7|DPP3_MOUSE Dipeptidyl peptidase 3 OS=Mus musculus GN=Dpp3 PE=2 SV=2	1	23	23	23	42.1	42.1	42.1	82.897	738	738	0	323.31	170580000	163420000	143510000	226340000	217130000	166930000	215590000	191480000	187260000	181580000	200870000	164010000	195030000	211130000	266930000	204640000	179220000	196850000	155000000	154970000	125710000	216590000	239630000	116980000	193180000	158480000	166260000	199840000	163890000	184250000	178790000	159970000
sp|Q7TNG5|EMAL2_MOUSE	sp|Q7TNG5|EMAL2_MOUSE	13	13	13	>sp|Q7TNG5|EMAL2_MOUSE Echinoderm microtubule-associated protein-like 2 OS=Mus musculus GN=Eml2 PE=2 SV=1	1	13	13	13	30	30	30	70.733	649	649	0	98.998	61533000	46690000	38127000	56593000	44983000	40314000	47656000	66357000	41211000	63261000	42876000	44187000	65738000	73423000	50136000	44966000	38778000	37899000	23624000	18539000	37857000	25088000	25003000	32784000	25985000	0	45720000	32957000	30971000	25943000	33915000	39328000
sp|B8ZXI1|QTRD1_MOUSE	sp|B8ZXI1|QTRD1_MOUSE	5	5	5	>sp|B8ZXI1|QTRD1_MOUSE Queuine tRNA-ribosyltransferase subunit QTRTD1 OS=Mus musculus GN=Qtrtd1 PE=1 SV=2	1	5	5	5	21.2	21.2	21.2	46.288	415	415	0	15.858	11070000	9285200	5864900	10978000	12334000	16332000	8836200	10890000	16176000	13251000	10797000	14685000	11736000	13601000	6920100	11646000	14626000	4906800	9009200	4774500	12388000	14629000	9603700	0	12982000	14441000	0	13294000	0	0	8718200	0
sp|Q8BGQ1|SPE39_MOUSE	sp|Q8BGQ1|SPE39_MOUSE	4	4	4	>sp|Q8BGQ1|SPE39_MOUSE Spermatogenesis-defective protein 39 homolog OS=Mus musculus GN=Vipas39 PE=1 SV=1	1	4	4	4	14.3	14.3	14.3	56.624	491	491	0.00031008	10.344	0	0	0	0	0	0	0	0	0	0	0	0	0	0	0	0	0	0	0	0	0	0	0	0	0	0	0	0	0	0	0	0
sp|Q8VE95|CH082_MOUSE	sp|Q8VE95|CH082_MOUSE	2	2	2	>sp|Q8VE95|CH082_MOUSE UPF0598 protein C8orf82 homolog OS=Mus musculus PE=2 SV=1	1	2	2	2	13.8	13.8	13.8	24.33	218	218	0.00059453	8.1876	0	5096300	5221500	9020300	0	0	7573200	0	0	5037700	0	5697700	0	0	3230200	0	0	4301900	4874600	0	0	0	7071200	0	12570000	8612200	5731300	5704600	4618500	5526700	10659000	0
sp|Q9CQH7|BT3L4_MOUSE	sp|Q9CQH7|BT3L4_MOUSE	6	6	6	>sp|Q9CQH7|BT3L4_MOUSE Transcription factor BTF3 homolog 4 OS=Mus musculus GN=Btf3l4 PE=2 SV=1	1	6	6	6	50.6	50.6	50.6	17.27	158	158	0	323.31	117740000	131450000	138430000	184670000	153630000	142950000	143730000	152720000	153370000	184300000	147560000	146940000	146610000	130330000	103000000	184360000	160790000	124780000	117280000	94226000	176740000	167800000	196950000	176530000	170620000	174320000	126000000	174700000	172390000	107400000	162530000	177090000
sp|Q9CX86|ROA0_MOUSE	sp|Q9CX86|ROA0_MOUSE	22	22	22	>sp|Q9CX86|ROA0_MOUSE Heterogeneous nuclear ribonucleoprotein A0 OS=Mus musculus GN=Hnrnpa0 PE=1 SV=1	1	22	22	22	55.7	55.7	55.7	30.53	305	305	0	323.31	1391700000	1566400000	1457100000	1806000000	1915500000	1568600000	1887200000	1933100000	1596200000	1713100000	1838100000	1427100000	1875000000	1819600000	1826900000	1721200000	1802500000	1645500000	1454500000	1528100000	1490300000	1983900000	2038800000	1834100000	1751400000	1771600000	1805800000	1788800000	1803400000	1818500000	1712100000	1844700000
sp|Q91XF0|PNPO_MOUSE	sp|Q91XF0|PNPO_MOUSE	3	3	3	>sp|Q91XF0|PNPO_MOUSE Pyridoxine-5-phosphate oxidase OS=Mus musculus GN=Pnpo PE=1 SV=1	1	3	3	3	21.5	21.5	21.5	30.114	261	261	0.00086157	6.5924	10293000	8772000	7296500	0	0	0	0	8600200	0	0	0	0	9083000	13245000	0	10318000	12017000	0	9578200	0	0	10802000	0	0	0	0	0	9200000	0	0	0	9584500
sp|Q925I1|ATAD3_MOUSE	sp|Q925I1|ATAD3_MOUSE	25	25	25	>sp|Q925I1|ATAD3_MOUSE ATPase family AAA domain-containing protein 3 OS=Mus musculus GN=Atad3 PE=1 SV=1	1	25	25	25	49.1	49.1	49.1	66.741	591	591	0	323.31	141740000	150260000	138890000	161260000	186190000	144330000	195950000	198300000	154800000	175330000	184880000	151300000	179700000	184550000	155840000	169250000	179350000	154000000	126720000	146750000	130500000	165170000	174610000	147730000	177050000	164700000	153330000	170140000	191900000	133850000	165270000	146250000
sp|Q6PHZ2|KCC2D_MOUSE	sp|Q6PHZ2|KCC2D_MOUSE	16	16	12	>sp|Q6PHZ2|KCC2D_MOUSE Calcium/calmodulin-dependent protein kinase type II subunit delta OS=Mus musculus GN=Camk2d PE=1 SV=1	1	16	16	12	38.9	38.9	28.7	56.369	499	499	0	238.28	65939000	74655000	59605000	69075000	67038000	58556000	69952000	64794000	71580000	45487000	71359000	71586000	66890000	75921000	102650000	68084000	81891000	70711000	68769000	82326000	82350000	80191000	159370000	75960000	65581000	103900000	89342000	69106000	106150000	96098000	73738000	93728000
sp|Q3UV70|PDP1_MOUSE	sp|Q3UV70|PDP1_MOUSE	2	2	2	>sp|Q3UV70|PDP1_MOUSE [Pyruvate dehydrogenase [acetyl-transferring]]-phosphatase 1, mitochondrial OS=Mus musculus GN=Pdp1 PE=2 SV=1	1	2	2	2	5.8	5.8	5.8	61.18	538	538	0.0067942	2.812	0	0	0	0	0	0	0	0	0	0	0	0	0	0	0	0	0	0	0	0	0	0	0	0	0	0	0	0	0	0	0	0
sp|Q80TA6|MTMRC_MOUSE	sp|Q80TA6|MTMRC_MOUSE	2	2	2	>sp|Q80TA6|MTMRC_MOUSE Myotubularin-related protein 12 OS=Mus musculus GN=Mtmr12 PE=2 SV=2	1	2	2	2	6.3	6.3	6.3	85.515	747	747	0.0065541	2.8607	0	0	0	0	0	0	0	0	0	0	0	0	0	0	0	6485400	0	0	0	0	0	0	0	0	0	8969600	0	0	0	0	0	0
sp|Q3THE2|ML12B_MOUSE	sp|Q3THE2|ML12B_MOUSE;sp|Q9CQ19|MYL9_MOUSE	10;4	10;4	10;4	>sp|Q3THE2|ML12B_MOUSE Myosin regulatory light chain 12B OS=Mus musculus GN=Myl12b PE=1 SV=2	2	10	10	10	55.8	55.8	55.8	19.779	172	172;172	0	323.31	671560000	623160000	565130000	869680000	762100000	534880000	926800000	785690000	585860000	673030000	711310000	715730000	908710000	851150000	760380000	758020000	753540000	625840000	716740000	659170000	480210000	977740000	975720000	713480000	862400000	834090000	831480000	856520000	699780000	702730000	853110000	751790000
sp|Q91VA6|PDIP2_MOUSE	sp|Q91VA6|PDIP2_MOUSE	5	5	5	>sp|Q91VA6|PDIP2_MOUSE Polymerase delta-interacting protein 2 OS=Mus musculus GN=Poldip2 PE=2 SV=1	1	5	5	5	27.7	27.7	27.7	41.87	368	368	0	21.822	25551000	25022000	9653600	14187000	27393000	19282000	32156000	18807000	19025000	7215500	21432000	0	21320000	16641000	16450000	26563000	30618000	31004000	22497000	14406000	17904000	20115000	14725000	0	0	20905000	18317000	0	14683000	23769000	0	14523000
sp|Q8C052|MAP1S_MOUSE	sp|Q8C052|MAP1S_MOUSE	18	18	18	>sp|Q8C052|MAP1S_MOUSE Microtubule-associated protein 1S OS=Mus musculus GN=Map1s PE=1 SV=2	1	18	18	18	20.3	20.3	20.3	102.94	973	973	0	97.789	63829000	76897000	48145000	90469000	80380000	75108000	70776000	102900000	92320000	75801000	90250000	74237000	88084000	76509000	36957000	88067000	90349000	66384000	75143000	53905000	47585000	73514000	70649000	64218000	74113000	78423000	59946000	66871000	80736000	65449000	78772000	67393000
sp|Q9JI13|SAS10_MOUSE	sp|Q9JI13|SAS10_MOUSE	9	9	9	>sp|Q9JI13|SAS10_MOUSE Something about silencing protein 10 OS=Mus musculus GN=Utp3 PE=1 SV=1	1	9	9	9	24.3	24.3	24.3	53.398	469	469	0	62.865	24234000	25535000	26881000	28175000	35159000	27712000	17969000	43865000	38007000	39756000	34236000	41422000	0	31393000	16940000	27104000	41277000	25081000	25919000	24421000	25950000	21977000	39137000	26074000	34535000	49844000	41093000	27360000	36912000	29846000	24154000	36438000
sp|Q8BI72|CARF_MOUSE	sp|Q8BI72|CARF_MOUSE	14	14	14	>sp|Q8BI72|CARF_MOUSE CDKN2A-interacting protein OS=Mus musculus GN=Cdkn2aip PE=2 SV=1	1	14	14	14	30.2	30.2	30.2	59.744	563	563	0	180.81	24120000	29747000	19026000	52046000	38371000	11608000	33462000	27403000	32584000	52207000	29149000	28143000	39098000	33918000	12524000	52102000	38985000	24513000	44357000	29566000	28331000	32864000	37486000	42597000	42532000	35691000	35218000	42893000	46552000	26551000	40856000	42632000
sp|Q9ER73|ELP4_MOUSE	sp|Q9ER73|ELP4_MOUSE	7	7	7	>sp|Q9ER73|ELP4_MOUSE Elongator complex protein 4 OS=Mus musculus GN=Elp4 PE=2 SV=2	1	7	7	7	19.9	19.9	19.9	46.325	422	422	0	68.489	25444000	17579000	34077000	26988000	14296000	0	21859000	23411000	20638000	28695000	25382000	0	27547000	21614000	16919000	28552000	20523000	52442000	22746000	15038000	23774000	17562000	0	13947000	19079000	0	20272000	15469000	0	11193000	25666000	0
sp|P99028|QCR6_MOUSE	sp|P99028|QCR6_MOUSE	4	4	4	>sp|P99028|QCR6_MOUSE Cytochrome b-c1 complex subunit 6, mitochondrial OS=Mus musculus GN=Uqcrh PE=1 SV=2	1	4	4	4	46.1	46.1	46.1	10.435	89	89	0	191.08	121350000	97140000	187820000	110200000	105880000	140890000	137820000	96599000	122290000	124810000	96652000	128900000	112900000	83305000	168960000	118840000	101360000	64156000	163330000	143350000	111530000	167850000	199100000	142170000	142760000	174950000	168230000	180420000	160760000	203700000	172140000	184700000
sp|P51949|MAT1_MOUSE	sp|P51949|MAT1_MOUSE	4	4	4	>sp|P51949|MAT1_MOUSE CDK-activating kinase assembly factor MAT1 OS=Mus musculus GN=Mnat1 PE=2 SV=2	1	4	4	4	18.8	18.8	18.8	35.848	309	309	0.00032906	13.635	15102000	14544000	7131500	12431000	14737000	0	0	14717000	0	13646000	14742000	0	12777000	16339000	0	13693000	12216000	0	12569000	13349000	15719000	15635000	11709000	11349000	10428000	17222000	15269000	10352000	15911000	17343000	9862700	17151000
sp|Q4FZF3|DDX49_MOUSE	sp|Q4FZF3|DDX49_MOUSE	2	2	2	>sp|Q4FZF3|DDX49_MOUSE Probable ATP-dependent RNA helicase DDX49 OS=Mus musculus GN=Ddx49 PE=2 SV=1	1	2	2	2	4.8	4.8	4.8	54.093	480	480	0	22.068	65091000	3659400	86808000	54497000	2268300	82265000	61496000	53440000	0	68741000	0	67369000	69626000	1762400	69960000	58692000	0	59933000	36858000	40994000	56715000	27202000	38148000	0	31835000	37002000	54504000	29086000	25684000	49113000	35472000	32360000
sp|Q3TBT3|STING_MOUSE	sp|Q3TBT3|STING_MOUSE	11	11	11	>sp|Q3TBT3|STING_MOUSE Stimulator of interferon genes protein OS=Mus musculus GN=Tmem173 PE=1 SV=2	1	11	11	11	38.1	38.1	38.1	42.829	378	378	0	323.31	232640000	201410000	234810000	262190000	259670000	273860000	261160000	245580000	318300000	242660000	237970000	235050000	257400000	261660000	308760000	252840000	226850000	283460000	247060000	212150000	163250000	267790000	353960000	199650000	287480000	277810000	247970000	266060000	261670000	239210000	246990000	248730000
sp|Q61003|CD6_MOUSE	sp|Q61003|CD6_MOUSE	12	12	12	>sp|Q61003|CD6_MOUSE T-cell differentiation antigen CD6 OS=Mus musculus GN=Cd6 PE=2 SV=2	1	12	12	12	24.4	24.4	24.4	72.255	665	665	0	283.46	117690000	121030000	156860000	162550000	151580000	151880000	164380000	144090000	197330000	129960000	138770000	144330000	138070000	163750000	168160000	155480000	145050000	148590000	111010000	139010000	121890000	182430000	225840000	192320000	169020000	155510000	218670000	171170000	155930000	124560000	168570000	141650000
sp|Q9QZ73|DCNL1_MOUSE	sp|Q9QZ73|DCNL1_MOUSE	6	6	6	>sp|Q9QZ73|DCNL1_MOUSE DCN1-like protein 1 OS=Mus musculus GN=Dcun1d1 PE=2 SV=1	1	6	6	6	28.6	28.6	28.6	30.097	259	259	0	61.529	12568000	12747000	21573000	15006000	23188000	15222000	23387000	0	13271000	16220000	18525000	12901000	21897000	22773000	25017000	13166000	19343000	18654000	20364000	13553000	17274000	28219000	12993000	25863000	28413000	20823000	27846000	18550000	0	29603000	19287000	23182000
sp|P97386|DNLI3_MOUSE	sp|P97386|DNLI3_MOUSE	10	10	10	>sp|P97386|DNLI3_MOUSE DNA ligase 3 OS=Mus musculus GN=Lig3 PE=1 SV=2	1	10	10	10	13	13	13	113.07	1015	1015	0	24.65	32005000	32636000	32358000	46950000	66714000	45400000	22853000	57028000	37377000	51998000	49564000	45497000	43437000	66730000	33913000	40742000	59135000	48143000	43861000	35198000	34850000	45405000	60290000	41344000	67268000	54498000	36219000	60147000	62977000	37861000	36156000	40558000
sp|P50516|VATA_MOUSE	sp|P50516|VATA_MOUSE	18	18	18	>sp|P50516|VATA_MOUSE V-type proton ATPase catalytic subunit A OS=Mus musculus GN=Atp6v1a PE=1 SV=2	1	18	18	18	40.7	40.7	40.7	68.325	617	617	0	161.34	90025000	97087000	99277000	119980000	130770000	106240000	114890000	118700000	130980000	105980000	130520000	106150000	108930000	128900000	109760000	113690000	120170000	116220000	93230000	64326000	77001000	88492000	92465000	105620000	87313000	92740000	97905000	72750000	80102000	106540000	89514000	75905000
sp|Q8CI04|COG3_MOUSE	sp|Q8CI04|COG3_MOUSE	4	4	4	>sp|Q8CI04|COG3_MOUSE Conserved oligomeric Golgi complex subunit 3 OS=Mus musculus GN=Cog3 PE=2 SV=3	1	4	4	4	6.5	6.5	6.5	93.282	820	820	0.00086009	6.5074	0	0	4009900	0	0	4495100	0	0	0	0	0	6645900	0	0	7302300	0	0	7268300	0	0	0	0	0	0	0	5865800	0	0	0	6021000	0	0
sp|P47754|CAZA2_MOUSE	sp|P47754|CAZA2_MOUSE	20	16	15	>sp|P47754|CAZA2_MOUSE F-actin-capping protein subunit alpha-2 OS=Mus musculus GN=Capza2 PE=1 SV=3	1	20	16	15	86.4	76.2	76.2	32.967	286	286	0	323.31	352210000	305760000	301110000	344180000	352050000	313900000	405420000	341770000	340790000	388000000	323950000	330400000	402860000	352080000	440220000	374860000	335680000	423800000	266060000	258020000	282920000	355600000	339520000	363560000	327990000	365600000	355590000	320270000	332970000	391420000	330340000	326130000
sp|P53994|RAB2A_MOUSE	sp|P53994|RAB2A_MOUSE	13	13	7	>sp|P53994|RAB2A_MOUSE Ras-related protein Rab-2A OS=Mus musculus GN=Rab2a PE=1 SV=1	1	13	13	7	60.4	60.4	29.7	23.547	212	212	0	323.31	89912000	76448000	38037000	89761000	89978000	58188000	94230000	101480000	68797000	88937000	77999000	71518000	92687000	113060000	61419000	120430000	83780000	65216000	52589000	54872000	72589000	57351000	38671000	66687000	75164000	51635000	78014000	77381000	55939000	65734000	80101000	62877000
sp|Q3U7U3|FBX7_MOUSE	sp|Q3U7U3|FBX7_MOUSE	4	4	4	>sp|Q3U7U3|FBX7_MOUSE F-box only protein 7 OS=Mus musculus GN=Fbxo7 PE=2 SV=2	1	4	4	4	13.8	13.8	13.8	57.648	523	523	0.00086806	6.9599	8084600	0	3001000	4186500	9654100	4657700	2264900	3420500	9749600	0	0	0	10328000	3657200	3576800	0	9257300	3556700	0	0	0	0	0	0	0	0	0	0	8228100	0	0	4126900
sp|Q91VW3|SH3L3_MOUSE	sp|Q91VW3|SH3L3_MOUSE	5	5	5	>sp|Q91VW3|SH3L3_MOUSE SH3 domain-binding glutamic acid-rich-like protein 3 OS=Mus musculus GN=Sh3bgrl3 PE=1 SV=1	1	5	5	5	44.1	44.1	44.1	10.477	93	93	0	323.31	741820000	650650000	582150000	902760000	793980000	598050000	995290000	767840000	579610000	644680000	690570000	587130000	704660000	672690000	706570000	878270000	747150000	723970000	1027500000	847200000	460280000	1132100000	881430000	840040000	1075100000	1061600000	829580000	1137100000	745880000	429150000	1100700000	883570000
sp|Q9DC50|OCTC_MOUSE	sp|Q9DC50|OCTC_MOUSE	6	6	6	>sp|Q9DC50|OCTC_MOUSE Peroxisomal carnitine O-octanoyltransferase OS=Mus musculus GN=Crot PE=1 SV=1	1	6	6	6	14.4	14.4	14.4	70.264	612	612	0	31.135	9755600	8682100	11894000	0	0	20171000	19205000	24278000	0	23336000	11625000	12593000	25626000	0	17674000	22956000	16144000	25226000	14778000	14101000	0	29505000	0	10089000	0	0	0	19249000	14045000	18571000	0	0
sp|Q8BHK9|ERC6L_MOUSE	sp|Q8BHK9|ERC6L_MOUSE	13	13	13	>sp|Q8BHK9|ERC6L_MOUSE DNA excision repair protein ERCC-6-like OS=Mus musculus GN=Ercc6l PE=1 SV=1	1	13	13	13	14.8	14.8	14.8	138.85	1240	1240	0	43.069	16103000	25717000	16810000	25277000	22336000	17559000	26112000	26802000	17675000	19751000	21267000	26956000	18925000	26643000	24131000	13482000	31532000	11954000	19078000	22018000	19210000	17361000	9658000	20155000	21678000	12646000	16371000	25339000	11356000	18639000	31268000	12781000
sp|Q8C5P5|NT5D1_MOUSE	sp|Q8C5P5|NT5D1_MOUSE	8	8	7	>sp|Q8C5P5|NT5D1_MOUSE 5-nucleotidase domain-containing protein 1 OS=Mus musculus GN=Nt5dc1 PE=2 SV=2	1	8	8	7	24.6	24.6	19.9	53.094	467	467	0.00031878	11.828	23110000	16228000	23068000	20928000	15067000	2896800	23806000	30734000	19605000	17580000	17846000	20235000	16568000	18667000	18168000	25016000	20230000	11866000	12469000	22645000	9492100	24833000	16881000	23539000	18304000	24285000	0	20987000	20091000	16699000	24511000	18422000
sp|Q8K039|K1143_MOUSE	sp|Q8K039|K1143_MOUSE	4	4	4	>sp|Q8K039|K1143_MOUSE Uncharacterized protein KIAA1143 homolog OS=Mus musculus PE=1 SV=1	1	4	4	4	25.8	25.8	25.8	17.478	155	155	0	25.195	25829000	21745000	16474000	27020000	46020000	14938000	28866000	28899000	19409000	5760500	42697000	22509000	32741000	20672000	4574800	31602000	24651000	12977000	30607000	21368000	38628000	42201000	39744000	37019000	52298000	37878000	33889000	37372000	35219000	24557000	29347000	44403000
sp|Q99LB6|MAT2B_MOUSE	sp|Q99LB6|MAT2B_MOUSE	16	16	16	>sp|Q99LB6|MAT2B_MOUSE Methionine adenosyltransferase 2 subunit beta OS=Mus musculus GN=Mat2b PE=2 SV=1	1	16	16	16	68.6	68.6	68.6	37.392	334	334	0	278.89	105880000	107640000	106900000	134590000	127960000	141330000	143050000	113260000	111760000	108750000	120280000	123490000	109870000	117260000	157240000	115360000	117450000	120530000	86067000	87764000	69802000	116560000	111740000	112920000	111290000	98208000	110000000	115530000	109110000	92066000	109020000	93907000
sp|Q9CR02|TMA16_MOUSE	sp|Q9CR02|TMA16_MOUSE	4	4	4	>sp|Q9CR02|TMA16_MOUSE Translation machinery-associated protein 16 OS=Mus musculus GN=Tma16 PE=2 SV=1	1	4	4	4	14.9	14.9	14.9	25.782	221	221	0.0060667	2.9171	0	0	4127200	4688600	0	0	0	0	0	0	0	0	6781600	9597700	0	5225700	0	0	0	5240300	0	0	0	0	0	0	0	0	0	0	0	0
sp|Q3U5F4|YRDC_MOUSE	sp|Q3U5F4|YRDC_MOUSE	4	4	4	>sp|Q3U5F4|YRDC_MOUSE YrdC domain-containing protein, mitochondrial OS=Mus musculus GN=Yrdc PE=1 SV=1	1	4	4	4	23.2	23.2	23.2	29.454	280	280	0.0005988	8.4965	13565000	10258000	7198300	6999000	7379300	11430000	9749600	0	12738000	8031700	3671100	0	8028900	0	0	6363600	7653300	7090700	4253300	0	0	0	0	5154400	0	0	6466200	0	0	0	0	3322200
sp|P56376|ACYP1_MOUSE	sp|P56376|ACYP1_MOUSE	6	6	6	>sp|P56376|ACYP1_MOUSE Acylphosphatase-1 OS=Mus musculus GN=Acyp1 PE=3 SV=2	1	6	6	6	55.6	55.6	55.6	11.241	99	99	0	46.758	21650000	20929000	22456000	29472000	27136000	25638000	27087000	21138000	28104000	23674000	21494000	26691000	31922000	33774000	37164000	23365000	13426000	29498000	13379000	10110000	14871000	15499000	22192000	24164000	15359000	11750000	25023000	15613000	8466000	18163000	15134000	10773000
sp|P62880|GBB2_MOUSE	sp|P62880|GBB2_MOUSE;sp|P29387|GBB4_MOUSE	17;4	17;4	10;2	>sp|P62880|GBB2_MOUSE Guanine nucleotide-binding protein G(I)/G(S)/G(T) subunit beta-2 OS=Mus musculus GN=Gnb2 PE=1 SV=3	2	17	17	10	60.9	60.9	42.6	37.331	340	340;340	0	323.31	482240000	398800000	444740000	504450000	476480000	451740000	583970000	491330000	437930000	472360000	414930000	400960000	473240000	476330000	541880000	509630000	493390000	456240000	499970000	448370000	380970000	597270000	665060000	511430000	481120000	550070000	415250000	563820000	541280000	392680000	539750000	505560000
sp|P70318|TIAR_MOUSE	sp|P70318|TIAR_MOUSE	11	11	9	>sp|P70318|TIAR_MOUSE Nucleolysin TIAR OS=Mus musculus GN=Tial1 PE=1 SV=1	1	11	11	9	27	27	21.7	43.388	392	392	0	102.46	38895000	32447000	42077000	82293000	36407000	41936000	65228000	38539000	58065000	37855000	35793000	47232000	40406000	57297000	63842000	46540000	30877000	25556000	31872000	44795000	26887000	40022000	50127000	33658000	36030000	34720000	0	55950000	39211000	34928000	13530000	40842000
sp|Q9QY93|DCTP1_MOUSE	sp|Q9QY93|DCTP1_MOUSE	3	3	3	>sp|Q9QY93|DCTP1_MOUSE dCTP pyrophosphatase 1 OS=Mus musculus GN=Dctpp1 PE=1 SV=1	1	3	3	3	30	30	30	18.795	170	170	0	17.611	12105000	13120000	6792800	0	12837000	4353300	6631000	6436600	7364000	0	8688500	0	0	9854700	9581000	7680400	0	10438000	8878000	4830800	0	14972000	0	0	0	0	13252000	0	0	5320700	0	0
sp|Q9QWY8|ASAP1_MOUSE	sp|Q9QWY8|ASAP1_MOUSE	4	4	4	>sp|Q9QWY8|ASAP1_MOUSE Arf-GAP with SH3 domain, ANK repeat and PH domain-containing protein 1 OS=Mus musculus GN=Asap1 PE=1 SV=2	1	4	4	4	5.1	5.1	5.1	127.42	1147	1147	0.00031726	11.572	10638000	13250000	10692000	15506000	22223000	0	12724000	40911000	5853000	0	33354000	0	11108000	23196000	12267000	12280000	37446000	6165800	12927000	10674000	16717000	15969000	18238000	0	11133000	11905000	0	19198000	14252000	6166800	11425000	5916900
sp|Q9D7M1|GID8_MOUSE	sp|Q9D7M1|GID8_MOUSE	7	7	6	>sp|Q9D7M1|GID8_MOUSE Glucose-induced degradation protein 8 homolog OS=Mus musculus GN=Gid8 PE=2 SV=1	1	7	7	6	51.8	51.8	40.8	26.778	228	228	0	45.086	0	19807000	14131000	17811000	24209000	24254000	22766000	22255000	26159000	0	18381000	24117000	8243800	22852000	27349000	21584000	17345000	24831000	23769000	0	15097000	25266000	0	12711000	16987000	22305000	11123000	0	15974000	10972000	10232000	11639000
sp|Q9QYB5|ADDG_MOUSE	sp|Q9QYB5|ADDG_MOUSE	27	27	26	>sp|Q9QYB5|ADDG_MOUSE Gamma-adducin OS=Mus musculus GN=Add3 PE=1 SV=2	1	27	27	26	48.9	48.9	48.7	78.776	706	706	0	323.31	162760000	160660000	192010000	179720000	191520000	164290000	241540000	168020000	215350000	167960000	206050000	203250000	195750000	196530000	309950000	221790000	193580000	221070000	184640000	178620000	163820000	204050000	258330000	210150000	207460000	222010000	263750000	220270000	247190000	246830000	193200000	222700000
sp|A3KMP2|TTC38_MOUSE	sp|A3KMP2|TTC38_MOUSE	5	5	5	>sp|A3KMP2|TTC38_MOUSE Tetratricopeptide repeat protein 38 OS=Mus musculus GN=Ttc38 PE=2 SV=2	1	5	5	5	11.8	11.8	11.8	52.223	465	465	0	19.808	0	0	5672000	0	0	0	0	0	0	0	0	0	0	0	3995500	0	0	0	3865100	0	0	0	0	0	0	0	0	0	0	0	0	0
sp|Q9D0F6|RFC5_MOUSE	sp|Q9D0F6|RFC5_MOUSE	13	13	13	>sp|Q9D0F6|RFC5_MOUSE Replication factor C subunit 5 OS=Mus musculus GN=Rfc5 PE=2 SV=1	1	13	13	13	47.2	47.2	47.2	38.096	339	339	0	292.52	153180000	137800000	177460000	180530000	172310000	171130000	183570000	167730000	180930000	162260000	169770000	146320000	175200000	171170000	260560000	174350000	173510000	132390000	129000000	119180000	123610000	251860000	235140000	185070000	165220000	216680000	139410000	189290000	174340000	143490000	167700000	149680000
sp|P04627|ARAF_MOUSE	sp|P04627|ARAF_MOUSE	4	4	3	>sp|P04627|ARAF_MOUSE Serine/threonine-protein kinase A-Raf OS=Mus musculus GN=Araf PE=2 SV=2	1	4	4	3	8.6	8.6	6.5	67.581	604	604	0.00031959	11.977	0	0	5366900	6680800	0	0	0	0	6377400	0	0	9821400	8340800	0	0	0	0	0	0	0	0	0	4952200	4355100	0	0	9668700	0	0	6009700	0	6816000
sp|Q810B6|ANFY1_MOUSE	sp|Q810B6|ANFY1_MOUSE	15	15	15	>sp|Q810B6|ANFY1_MOUSE Rabankyrin-5 OS=Mus musculus GN=Ankfy1 PE=2 SV=2	1	15	15	15	21.5	21.5	21.5	128.65	1169	1169	0	194.57	31543000	25944000	19910000	26160000	29609000	29728000	39875000	31041000	41159000	42641000	29659000	31462000	33916000	32976000	37612000	44107000	29551000	36588000	21085000	40676000	46894000	27527000	30457000	0	22168000	34174000	17461000	32305000	38821000	35619000	31529000	31425000
sp|O35604|NPC1_MOUSE	sp|O35604|NPC1_MOUSE	3	3	3	>sp|O35604|NPC1_MOUSE Niemann-Pick C1 protein OS=Mus musculus GN=Npc1 PE=1 SV=2	1	3	3	3	3.1	3.1	3.1	142.88	1277	1277	0.0065673	2.8873	0	0	0	0	0	0	0	0	0	0	0	8964200	0	0	0	0	0	0	0	0	0	0	0	9065900	0	0	0	0	6095200	8701500	0	0
sp|Q91W89|MA2C1_MOUSE	sp|Q91W89|MA2C1_MOUSE	5	5	5	>sp|Q91W89|MA2C1_MOUSE Alpha-mannosidase 2C1 OS=Mus musculus GN=Man2c1 PE=2 SV=1	1	5	5	5	8.5	8.5	8.5	115.69	1039	1039	0	37.865	0	0	3780100	0	0	14979000	0	0	14534000	0	0	0	0	0	0	0	0	0	4992400	0	0	8722900	0	0	0	3687300	13390000	0	0	0	7324000	8933500
sp|Q9JJY4|DDX20_MOUSE	sp|Q9JJY4|DDX20_MOUSE	11	11	11	>sp|Q9JJY4|DDX20_MOUSE Probable ATP-dependent RNA helicase DDX20 OS=Mus musculus GN=Ddx20 PE=1 SV=2	1	11	11	11	18.4	18.4	18.4	91.709	825	825	0	29.737	15619000	9230800	30657000	56924000	42105000	18915000	46246000	78126000	16736000	41428000	45826000	20952000	57474000	69498000	9824200	33314000	59519000	22287000	18140000	21041000	30617000	29543000	44864000	35333000	26306000	43494000	14837000	42410000	52730000	14266000	33453000	28575000
sp|Q63844|MK03_MOUSE	sp|Q63844|MK03_MOUSE	14	10	10	>sp|Q63844|MK03_MOUSE Mitogen-activated protein kinase 3 OS=Mus musculus GN=Mapk3 PE=1 SV=5	1	14	10	10	41.1	31.8	31.8	43.066	380	380	0	90.955	76063000	68790000	67889000	74014000	96507000	84342000	37110000	76215000	76650000	78614000	76807000	86165000	88954000	89884000	76595000	77947000	62884000	75300000	49365000	51783000	68857000	71454000	64349000	76363000	57434000	73610000	79135000	71290000	65633000	67639000	60140000	76940000
sp|Q9CPR1|RWDD4_MOUSE	sp|Q9CPR1|RWDD4_MOUSE	6	6	6	>sp|Q9CPR1|RWDD4_MOUSE RWD domain-containing protein 4 OS=Mus musculus GN=Rwdd4 PE=2 SV=1	1	6	6	6	41.5	41.5	41.5	21.137	188	188	0	28.444	18943000	22429000	11927000	33131000	31168000	25625000	20004000	43130000	22981000	28613000	37942000	25303000	23898000	33650000	14601000	31618000	34913000	14219000	13878000	16949000	18843000	18882000	16838000	23090000	26594000	16828000	12879000	23049000	24132000	14784000	23943000	20263000
sp|O88587|COMT_MOUSE	sp|O88587|COMT_MOUSE	7	7	7	>sp|O88587|COMT_MOUSE Catechol O-methyltransferase OS=Mus musculus GN=Comt PE=1 SV=2	1	7	7	7	45.7	45.7	45.7	29.486	265	265	0	137.16	26208000	17930000	26543000	36204000	26582000	22920000	52030000	30823000	33685000	39833000	41841000	0	0	22582000	39885000	44132000	32552000	23067000	22862000	30570000	19086000	38520000	9214000	0	27777000	36509000	21520000	33353000	27487000	0	34876000	26589000
sp|Q6NV83|SR140_MOUSE	sp|Q6NV83|SR140_MOUSE	30	30	30	>sp|Q6NV83|SR140_MOUSE U2 snRNP-associated SURP motif-containing protein OS=Mus musculus GN=U2surp PE=2 SV=3	1	30	30	30	41.5	41.5	41.5	118.26	1029	1029	0	323.31	247220000	233310000	166690000	292140000	320870000	230810000	261200000	284400000	224960000	308990000	330960000	241100000	287340000	287680000	242770000	377350000	357260000	198280000	219090000	239110000	204170000	269960000	270600000	313130000	338990000	269820000	240730000	296830000	293680000	242230000	264260000	300750000
sp|Q99M31|HSP7E_MOUSE	sp|Q99M31|HSP7E_MOUSE	31	31	31	>sp|Q99M31|HSP7E_MOUSE Heat shock 70 kDa protein 14 OS=Mus musculus GN=Hspa14 PE=2 SV=2	1	31	31	31	69.9	69.9	69.9	54.65	509	509	0	323.31	204620000	219480000	165160000	257340000	221920000	222610000	247490000	241610000	231040000	239560000	250140000	225380000	238570000	274640000	355030000	216880000	262120000	237610000	167210000	194980000	178770000	272620000	258070000	237030000	224390000	240830000	276880000	208540000	238440000	278270000	213360000	217090000
sp|Q810A3|TTC9C_MOUSE	sp|Q810A3|TTC9C_MOUSE	5	5	5	>sp|Q810A3|TTC9C_MOUSE Tetratricopeptide repeat protein 9C OS=Mus musculus GN=Ttc9c PE=2 SV=1	1	5	5	5	27.5	27.5	27.5	19.997	171	171	0	29.244	18645000	11026000	15166000	11361000	0	42240000	0	18706000	22607000	17982000	17128000	28361000	10998000	11619000	11589000	16992000	22605000	20795000	13823000	21917000	10931000	18153000	28403000	21243000	21429000	24134000	28178000	17283000	27993000	20850000	23076000	22360000
sp|Q8K3C3|LZIC_MOUSE	sp|Q8K3C3|LZIC_MOUSE	6	6	6	>sp|Q8K3C3|LZIC_MOUSE Protein LZIC OS=Mus musculus GN=Lzic PE=1 SV=1	1	6	6	6	30.5	30.5	30.5	21.536	190	190	0	66.396	39649000	55701000	46340000	46080000	46077000	52318000	58775000	55973000	41694000	41883000	55740000	39970000	41068000	52517000	63515000	46268000	59863000	47710000	42572000	43645000	40126000	37241000	85928000	58575000	36181000	44818000	60485000	36257000	57637000	52290000	37886000	53519000
sp|Q3UHJ0|AAK1_MOUSE	sp|Q3UHJ0|AAK1_MOUSE	18	18	18	>sp|Q3UHJ0|AAK1_MOUSE AP2-associated protein kinase 1 OS=Mus musculus GN=Aak1 PE=1 SV=2	1	18	18	18	32.3	32.3	32.3	103.35	959	959	0	323.31	103800000	98373000	107430000	135530000	124790000	141380000	122320000	123870000	151030000	105790000	118860000	115890000	126490000	130350000	136270000	112100000	121570000	129440000	111420000	98509000	89849000	131260000	132540000	133630000	123170000	141150000	132230000	127600000	128650000	104460000	118910000	126560000
sp|P63028|TCTP_MOUSE	sp|P63028|TCTP_MOUSE	9	9	9	>sp|P63028|TCTP_MOUSE Translationally-controlled tumor protein OS=Mus musculus GN=Tpt1 PE=1 SV=1	1	9	9	9	39	39	39	19.462	172	172	0	323.31	955230000	884750000	768970000	994100000	1000200000	1069500000	943660000	952880000	1154900000	968830000	916460000	1001000000	975580000	914830000	662530000	1103100000	848420000	787810000	849500000	733370000	685830000	851370000	1281200000	1048600000	896820000	891530000	1017000000	955700000	912570000	1021100000	959120000	786900000
sp|Q8C804|SPICE_MOUSE	sp|Q8C804|SPICE_MOUSE	2	2	2	>sp|Q8C804|SPICE_MOUSE Spindle and centriole-associated protein 1 OS=Mus musculus GN=Spice1 PE=1 SV=2	1	2	2	2	4.7	4.7	4.7	95.644	860	860	0.00030525	9.5947	0	0	0	0	0	0	0	0	0	0	0	0	0	0	0	0	0	0	0	0	0	0	0	0	0	0	0	0	0	0	0	0
sp|Q3USH5|SFSWA_MOUSE	sp|Q3USH5|SFSWA_MOUSE	8	8	8	>sp|Q3USH5|SFSWA_MOUSE Splicing factor, suppressor of white-apricot homolog OS=Mus musculus GN=Sfswap PE=1 SV=2	1	8	8	8	9.4	9.4	9.4	104.19	945	945	0.00032268	12.574	7497300	0	5743900	0	0	6322600	0	0	0	0	0	0	6510300	0	10543000	0	5493400	0	0	0	6417100	0	0	4915500	0	6806800	8539100	0	0	8930000	0	0
sp|Q80ZQ9|F206A_MOUSE	sp|Q80ZQ9|F206A_MOUSE	9	9	9	>sp|Q80ZQ9|F206A_MOUSE Protein Simiate OS=Mus musculus GN=Fam206a PE=1 SV=2	1	9	9	9	71	71	71	21.597	193	193	0	64.768	57772000	67959000	51472000	86589000	82115000	78783000	59437000	65300000	72719000	72130000	75673000	72589000	66294000	66756000	46717000	69427000	71806000	56656000	74817000	67314000	82504000	93933000	83576000	84500000	86002000	71938000	66456000	96886000	66540000	70150000	78065000	76663000
sp|Q91W90|TXND5_MOUSE	sp|Q91W90|TXND5_MOUSE	10	10	10	>sp|Q91W90|TXND5_MOUSE Thioredoxin domain-containing protein 5 OS=Mus musculus GN=Txndc5 PE=1 SV=2	1	10	10	10	32.6	32.6	32.6	46.415	417	417	0	158.33	88571000	77111000	78106000	70837000	72031000	92477000	77895000	93053000	107690000	71345000	55344000	95770000	90415000	94230000	66267000	74363000	78363000	95963000	102540000	82119000	51346000	101810000	89088000	74214000	59015000	94066000	104960000	98692000	92128000	80658000	98846000	82649000
sp|Q9JI46|NUDT3_MOUSE	sp|Q9JI46|NUDT3_MOUSE	3	3	3	>sp|Q9JI46|NUDT3_MOUSE Diphosphoinositol polyphosphate phosphohydrolase 1 OS=Mus musculus GN=Nudt3 PE=1 SV=1	1	3	3	3	24.4	24.4	24.4	19.029	168	168	0.0039103	3.5596	0	4535100	0	0	0	0	0	0	0	0	0	0	0	0	0	0	0	0	0	0	0	0	0	0	13535000	0	0	0	9907200	0	0	0
sp|Q99LB2|DHRS4_MOUSE	sp|Q99LB2|DHRS4_MOUSE	11	11	11	>sp|Q99LB2|DHRS4_MOUSE Dehydrogenase/reductase SDR family member 4 OS=Mus musculus GN=Dhrs4 PE=1 SV=3	1	11	11	11	49.5	49.5	49.5	29.884	279	279	0	93.829	47111000	75395000	70197000	65626000	73534000	89967000	43794000	73953000	83940000	79698000	66646000	78737000	60058000	81356000	51934000	57673000	77242000	67876000	45033000	50195000	73843000	71003000	79971000	102670000	74542000	88018000	104710000	62118000	84455000	66084000	87861000	87965000
sp|Q8BRF7|SCFD1_MOUSE	sp|Q8BRF7|SCFD1_MOUSE	17	17	17	>sp|Q8BRF7|SCFD1_MOUSE Sec1 family domain-containing protein 1 OS=Mus musculus GN=Scfd1 PE=1 SV=1	1	17	17	17	40.7	40.7	40.7	72.322	639	639	0	221.13	66845000	60863000	75082000	74290000	70087000	68241000	92474000	74505000	90865000	72074000	66998000	68828000	88910000	88172000	106030000	100260000	82644000	83045000	64854000	57863000	32429000	83473000	73461000	37768000	65580000	53149000	55687000	79239000	52874000	46995000	80372000	65569000
sp|Q91XC8|DAP1_MOUSE	sp|Q91XC8|DAP1_MOUSE	4	4	4	>sp|Q91XC8|DAP1_MOUSE Death-associated protein 1 OS=Mus musculus GN=Dap PE=1 SV=3	1	4	4	4	75.5	75.5	75.5	11.154	102	102	0	76.603	37741000	58690000	40703000	61562000	97796000	45645000	59428000	86481000	65289000	59368000	90189000	59655000	65907000	62996000	85496000	52762000	61094000	21566000	55763000	67485000	134340000	66867000	53007000	0	41214000	51538000	0	68725000	30408000	32444000	100160000	58601000
sp|O08917|FLOT1_MOUSE	sp|O08917|FLOT1_MOUSE	7	7	7	>sp|O08917|FLOT1_MOUSE Flotillin-1 OS=Mus musculus GN=Flot1 PE=1 SV=1	1	7	7	7	20.3	20.3	20.3	47.513	428	428	0.00030248	9.1638	9917500	6486100	7272900	0	0	25657000	18607000	11576000	23787000	0	8480400	0	11444000	6869000	15882000	14953000	0	11644000	0	4807000	10170000	6607500	4509600	0	0	4045600	10395000	0	7336500	0	0	0
sp|Q99KD5|UN45A_MOUSE	sp|Q99KD5|UN45A_MOUSE	4	4	4	>sp|Q99KD5|UN45A_MOUSE Protein unc-45 homolog A OS=Mus musculus GN=Unc45a PE=1 SV=2	1	4	4	4	5.8	5.8	5.8	103.45	944	944	0.0024658	4.8759	5058300	0	0	0	0	0	0	6241500	0	0	0	0	0	3503200	3243700	0	0	0	0	0	0	0	28013000	0	0	5750000	3004400	0	4049000	0	0	12000000
sp|Q99J83|ATG5_MOUSE	sp|Q99J83|ATG5_MOUSE	2	2	2	>sp|Q99J83|ATG5_MOUSE Autophagy protein 5 OS=Mus musculus GN=Atg5 PE=1 SV=1	1	2	2	2	11.6	11.6	11.6	32.402	275	275	0.00032798	13.377	6572500	9719200	10716000	15725000	16209000	11079000	10358000	9177200	12187000	11711000	7255500	11943000	7672300	8720600	23493000	7399700	17310000	6793800	10106000	8455300	7441700	11900000	0	9321900	10259000	0	13602000	13948000	15168000	13201000	0	0
sp|Q9QXA5|LSM4_MOUSE	sp|Q9QXA5|LSM4_MOUSE	9	9	9	>sp|Q9QXA5|LSM4_MOUSE U6 snRNA-associated Sm-like protein LSm4 OS=Mus musculus GN=Lsm4 PE=2 SV=1	1	9	9	9	53.3	53.3	53.3	15.076	137	137	0	186.15	63892000	64917000	67555000	84385000	77025000	103800000	81453000	75750000	104980000	91656000	85473000	104910000	77298000	72665000	115760000	91521000	88367000	121630000	65174000	71821000	68974000	110750000	92033000	90376000	84467000	76588000	87676000	92039000	71262000	74538000	84901000	68402000
sp|Q99J36|THUM1_MOUSE	sp|Q99J36|THUM1_MOUSE	15	15	14	>sp|Q99J36|THUM1_MOUSE THUMP domain-containing protein 1 OS=Mus musculus GN=Thumpd1 PE=1 SV=1	1	15	15	14	49.7	49.7	42.9	38.884	350	350	0	273.22	87443000	65109000	128650000	113280000	97949000	110330000	106800000	92681000	117810000	93346000	85098000	106440000	93721000	100470000	136850000	112790000	68723000	134360000	96865000	93812000	64976000	120140000	112350000	81628000	95849000	160940000	110080000	126420000	128300000	86800000	92458000	168180000
sp|Q9D7G0|PRPS1_MOUSE	sp|Q9D7G0|PRPS1_MOUSE	24	24	16	>sp|Q9D7G0|PRPS1_MOUSE Ribose-phosphate pyrophosphokinase 1 OS=Mus musculus GN=Prps1 PE=1 SV=4	1	24	24	16	59.4	59.4	41.8	34.834	318	318	0	323.31	244230000	259310000	238750000	287060000	308450000	304530000	257100000	319080000	335210000	317460000	318840000	330420000	307600000	342440000	228870000	299440000	322980000	277470000	196410000	194610000	265130000	290880000	312950000	347830000	326730000	373470000	330320000	274160000	210650000	258120000	268680000	264750000
sp|P62322|LSM5_MOUSE	sp|P62322|LSM5_MOUSE	2	2	2	>sp|P62322|LSM5_MOUSE U6 snRNA-associated Sm-like protein LSm5 OS=Mus musculus GN=Lsm5 PE=3 SV=2	1	2	2	2	36.3	36.3	36.3	9.9374	91	91	0	31.646	0	21661000	0	0	28503000	0	0	0	0	0	0	0	0	0	0	0	0	0	0	0	0	32384000	0	0	0	0	0	0	0	0	16792000	0
sp|Q3ULD5|MCCB_MOUSE	sp|Q3ULD5|MCCB_MOUSE	3	3	3	>sp|Q3ULD5|MCCB_MOUSE Methylcrotonoyl-CoA carboxylase beta chain, mitochondrial OS=Mus musculus GN=Mccc2 PE=1 SV=1	1	3	3	3	7.5	7.5	7.5	61.378	563	563	0.0019289	5.0649	0	0	3921800	6779300	6302300	0	6493900	5851000	0	0	0	0	3707800	6445600	0	5929400	0	6590300	0	7426800	0	0	0	0	0	7331500	0	0	3645400	0	6024800	0
sp|Q6P1B1|XPP1_MOUSE	sp|Q6P1B1|XPP1_MOUSE	21	21	21	>sp|Q6P1B1|XPP1_MOUSE Xaa-Pro aminopeptidase 1 OS=Mus musculus GN=Xpnpep1 PE=2 SV=1	1	21	21	21	48.3	48.3	48.3	69.59	623	623	0	262.3	128990000	131280000	159730000	161180000	164160000	167970000	148500000	118280000	158900000	120270000	172270000	126990000	107530000	131240000	207630000	118960000	157960000	146610000	107720000	103150000	95842000	154760000	160220000	103010000	131610000	154650000	104330000	112910000	174350000	99081000	153840000	148050000
sp|Q60520|SIN3A_MOUSE	sp|Q60520|SIN3A_MOUSE	23	23	23	>sp|Q60520|SIN3A_MOUSE Paired amphipathic helix protein Sin3a OS=Mus musculus GN=Sin3a PE=1 SV=3	1	23	23	23	23.3	23.3	23.3	145.09	1274	1274	0	62.263	76881000	58695000	48306000	70444000	86862000	72702000	72410000	71166000	89477000	85442000	89298000	81960000	69603000	44694000	31304000	88601000	91470000	63654000	52604000	51556000	62644000	66072000	53162000	76580000	52072000	57309000	87540000	78463000	70298000	84810000	61666000	51433000
sp|Q9CQI3|GMFB_MOUSE	sp|Q9CQI3|GMFB_MOUSE	12	10	10	>sp|Q9CQI3|GMFB_MOUSE Glia maturation factor beta OS=Mus musculus GN=Gmfb PE=1 SV=3	1	12	10	10	73.2	73.2	73.2	16.723	142	142	0	323.31	355190000	344660000	258230000	483300000	403880000	283070000	437220000	368730000	276590000	315190000	377240000	303890000	362980000	377450000	306350000	393430000	368630000	306610000	410660000	353070000	272750000	430640000	731830000	266750000	380820000	334800000	397450000	406150000	368820000	207800000	433960000	320630000
sp|Q64521|GPDM_MOUSE	sp|Q64521|GPDM_MOUSE	12	12	12	>sp|Q64521|GPDM_MOUSE Glycerol-3-phosphate dehydrogenase, mitochondrial OS=Mus musculus GN=Gpd2 PE=1 SV=2	1	12	12	12	23.5	23.5	23.5	80.953	727	727	0	48.293	38738000	44255000	38952000	44629000	46449000	30414000	51964000	57466000	35433000	47984000	53779000	28537000	47856000	59195000	24572000	36277000	41290000	28906000	21617000	37661000	23822000	49384000	42357000	0	36355000	39651000	30686000	37882000	48020000	29002000	32553000	35236000
sp|Q7TMY4|THOC7_MOUSE	sp|Q7TMY4|THOC7_MOUSE	7	7	7	>sp|Q7TMY4|THOC7_MOUSE THO complex subunit 7 homolog OS=Mus musculus GN=Thoc7 PE=1 SV=2	1	7	7	7	43.1	43.1	43.1	23.715	204	204	0	33.42	13720000	14032000	12026000	24544000	22822000	0	12133000	19826000	26951000	20054000	19228000	13145000	0	16966000	18818000	10061000	23486000	16920000	14186000	12196000	5240600	20051000	0	0	21002000	5032000	0	18454000	7082300	15899000	20753000	12337000
sp|Q8BSP2|CNDH2_MOUSE	sp|Q8BSP2|CNDH2_MOUSE	9	9	9	>sp|Q8BSP2|CNDH2_MOUSE Condensin-2 complex subunit H2 OS=Mus musculus GN=Ncaph2 PE=1 SV=1	1	9	9	9	19.1	19.1	19.1	68.945	607	607	0	43.358	16527000	13230000	22195000	23747000	0	48313000	15577000	25587000	22506000	19684000	13281000	29493000	20208000	20232000	18479000	25265000	21816000	21023000	23046000	17381000	19459000	24049000	16431000	23049000	24388000	23368000	23553000	22608000	18637000	22769000	21222000	22056000
sp|A2AR02|PPIG_MOUSE	sp|A2AR02|PPIG_MOUSE	11	11	11	>sp|A2AR02|PPIG_MOUSE Peptidyl-prolyl cis-trans isomerase G OS=Mus musculus GN=Ppig PE=2 SV=1	1	11	11	11	16.8	16.8	16.8	88.324	752	752	0	88.473	93300000	93853000	75956000	94231000	95934000	105210000	83164000	103830000	89957000	99433000	95486000	102990000	97214000	80226000	86453000	89419000	93453000	80093000	100350000	106670000	96012000	111540000	98825000	83241000	97065000	107260000	92338000	104580000	110990000	93314000	95546000	112710000
sp|P57725|SAMN1_MOUSE	sp|P57725|SAMN1_MOUSE	2	2	2	>sp|P57725|SAMN1_MOUSE SAM domain-containing protein SAMSN-1 OS=Mus musculus GN=Samsn1 PE=1 SV=2	1	2	2	2	15.9	15.9	15.9	41.601	372	372	0	41.094	0	0	0	0	0	0	0	0	0	0	0	0	0	0	57969000	0	0	0	0	0	0	0	0	0	0	0	0	0	0	0	0	0
sp|P61028|RAB8B_MOUSE	sp|P61028|RAB8B_MOUSE	10	6	6	>sp|P61028|RAB8B_MOUSE Ras-related protein Rab-8B OS=Mus musculus GN=Rab8b PE=1 SV=1	1	10	6	6	53.1	33.3	33.3	23.603	207	207	0	223.19	151080000	139610000	144350000	280990000	193480000	152400000	165470000	198150000	149210000	216550000	163450000	166550000	453790000	251010000	114710000	196480000	187460000	115740000	114640000	107840000	143260000	187660000	152020000	177960000	201980000	168080000	144400000	264310000	142770000	114730000	190420000	153110000
sp|Q8R016|BLMH_MOUSE	sp|Q8R016|BLMH_MOUSE	27	27	27	>sp|Q8R016|BLMH_MOUSE Bleomycin hydrolase OS=Mus musculus GN=Blmh PE=1 SV=1	1	27	27	27	59.1	59.1	59.1	52.511	455	455	0	323.31	252700000	241090000	237580000	284300000	334160000	151720000	298680000	292790000	197170000	293830000	289530000	203760000	308460000	326240000	322920000	301190000	301150000	185420000	214620000	247960000	211350000	279360000	286070000	264410000	261990000	276320000	237320000	291920000	320560000	241110000	288430000	349610000
sp|Q5NCR9|NSRP1_MOUSE	sp|Q5NCR9|NSRP1_MOUSE	9	9	9	>sp|Q5NCR9|NSRP1_MOUSE Nuclear speckle splicing regulatory protein 1 OS=Mus musculus GN=Nsrp1 PE=1 SV=1	1	9	9	9	21.6	21.6	21.6	63.798	542	542	0	37.577	67487000	59811000	33287000	63405000	79783000	39105000	50207000	75166000	36966000	58999000	75893000	30183000	65988000	78534000	23701000	70866000	82184000	27921000	42472000	43190000	36515000	33564000	37346000	31366000	53463000	47292000	16270000	50379000	60547000	20374000	51821000	37897000
sp|Q8BYY4|TT39B_MOUSE	sp|Q8BYY4|TT39B_MOUSE	3	3	3	>sp|Q8BYY4|TT39B_MOUSE Tetratricopeptide repeat protein 39B OS=Mus musculus GN=Ttc39b PE=1 SV=1	1	3	3	3	7.6	7.6	7.6	70.292	617	617	0	24.35	0	0	0	0	0	0	0	0	0	0	0	0	0	0	0	0	0	0	0	0	0	0	0	0	0	0	0	0	0	0	0	0
sp|P35278|RAB5C_MOUSE	sp|P35278|RAB5C_MOUSE	8	8	6	>sp|P35278|RAB5C_MOUSE Ras-related protein Rab-5C OS=Mus musculus GN=Rab5c PE=1 SV=2	1	8	8	6	56	56	46.3	23.412	216	216	0	253.68	59901000	79075000	58104000	93971000	92907000	81088000	102770000	116430000	88298000	143940000	91063000	95561000	96519000	98035000	54737000	106960000	127370000	74404000	67649000	83212000	56104000	124860000	91426000	69477000	113350000	105800000	52207000	140800000	105620000	62576000	93711000	48805000
sp|Q8BL74|TF3C2_MOUSE	sp|Q8BL74|TF3C2_MOUSE	4	4	4	>sp|Q8BL74|TF3C2_MOUSE General transcription factor 3C polypeptide 2 OS=Mus musculus GN=Gtf3c2 PE=2 SV=2	1	4	4	4	7.5	7.5	7.5	100.27	907	907	0	18.156	4420900	0	6046500	17155000	0	5251900	0	0	6838500	7264200	0	7466500	0	8368800	8407300	8017900	0	0	0	0	5096900	0	0	0	0	9936000	0	0	0	0	0	0
sp|Q9DCN2|NB5R3_MOUSE	sp|Q9DCN2|NB5R3_MOUSE	8	8	8	>sp|Q9DCN2|NB5R3_MOUSE NADH-cytochrome b5 reductase 3 OS=Mus musculus GN=Cyb5r3 PE=1 SV=3	1	8	8	8	30.6	30.6	30.6	34.127	301	301	0	52.776	35683000	41621000	80056000	83197000	39182000	100210000	11727000	65254000	107120000	36306000	18799000	68847000	64684000	36547000	86688000	94723000	27867000	93095000	20500000	46466000	26023000	0	77727000	0	83589000	59922000	0	95809000	0	0	34772000	80730000
sp|Q8VDY9|CAAP1_MOUSE	sp|Q8VDY9|CAAP1_MOUSE	2	2	2	>sp|Q8VDY9|CAAP1_MOUSE Caspase activity and apoptosis inhibitor 1 OS=Mus musculus GN=Caap1 PE=1 SV=2	1	2	2	2	8.1	8.1	8.1	37.825	356	356	0	50.608	0	0	0	0	0	0	0	0	0	0	0	0	0	0	0	0	0	0	0	0	0	0	0	0	0	0	0	0	0	0	0	0
sp|Q60778|IKBB_MOUSE	sp|Q60778|IKBB_MOUSE	3	3	3	>sp|Q60778|IKBB_MOUSE NF-kappa-B inhibitor beta OS=Mus musculus GN=Nfkbib PE=1 SV=2	1	3	3	3	14.5	14.5	14.5	37.965	359	359	0	25.802	11679000	11102000	9774800	10639000	12363000	12474000	13540000	8091700	13601000	11193000	13376000	13225000	10287000	12624000	15769000	14769000	11546000	11413000	10252000	9996300	11031000	16946000	12370000	10824000	15964000	12766000	8551800	14068000	2642600	9458700	13678000	20299000
sp|Q9Z160|COG1_MOUSE	sp|Q9Z160|COG1_MOUSE	5	5	5	>sp|Q9Z160|COG1_MOUSE Conserved oligomeric Golgi complex subunit 1 OS=Mus musculus GN=Cog1 PE=1 SV=3	1	5	5	5	6	6	6	109.05	980	980	0.00033113	14.213	0	7393900	6300800	0	5053300	6905100	7253000	0	6425200	4434200	4039800	0	12610000	6011400	0	0	8470700	0	0	5612500	10199000	4211700	4844200	8530900	0	0	8347900	3735600	0	0	0	0
sp|Q9CR86|CHSP1_MOUSE	sp|Q9CR86|CHSP1_MOUSE	4	4	4	>sp|Q9CR86|CHSP1_MOUSE Calcium-regulated heat stable protein 1 OS=Mus musculus GN=Carhsp1 PE=1 SV=1	1	4	4	4	52	52	52	16.062	148	148	0	104.54	31228000	32364000	45768000	42827000	47653000	78324000	45426000	43840000	70945000	46330000	42674000	61809000	60912000	46825000	74867000	37998000	43898000	51551000	26630000	30376000	28119000	33651000	24129000	30774000	30543000	25319000	45284000	28696000	25172000	31030000	28243000	35939000
sp|Q8C3J5|DOCK2_MOUSE	sp|Q8C3J5|DOCK2_MOUSE	51	51	50	>sp|Q8C3J5|DOCK2_MOUSE Dedicator of cytokinesis protein 2 OS=Mus musculus GN=Dock2 PE=1 SV=3	1	51	51	50	35.3	35.3	34.7	211.7	1828	1828	0	323.31	209430000	206280000	185320000	223450000	256440000	247640000	245760000	252100000	269340000	252530000	258660000	234970000	290520000	294010000	307690000	240740000	240180000	275200000	216690000	195080000	154330000	224280000	174140000	204500000	229740000	218330000	192100000	204990000	193320000	195460000	240030000	189930000
sp|O55222|ILK_MOUSE	sp|O55222|ILK_MOUSE	19	19	19	>sp|O55222|ILK_MOUSE Integrin-linked protein kinase OS=Mus musculus GN=Ilk PE=1 SV=2	1	19	19	19	48.5	48.5	48.5	51.373	452	452	0	120.33	51578000	56998000	65428000	79639000	52335000	98247000	76553000	70675000	77035000	85486000	73139000	88258000	95107000	72122000	96494000	67481000	71628000	99411000	61384000	32394000	60301000	92204000	47918000	104040000	36512000	42064000	67623000	70375000	50076000	69017000	76404000	51342000
sp|Q8K2X3|STN1_MOUSE	sp|Q8K2X3|STN1_MOUSE	6	6	6	>sp|Q8K2X3|STN1_MOUSE CST complex subunit STN1 OS=Mus musculus GN=Obfc1 PE=1 SV=2	1	6	6	6	21.4	21.4	21.4	43.485	378	378	0	20.831	0	0	0	0	0	0	0	0	0	0	0	6304900	0	9553400	0	0	0	0	0	0	0	0	0	0	0	7079400	0	0	0	0	0	0
sp|Q61818|RAI1_MOUSE	sp|Q61818|RAI1_MOUSE	5	5	5	>sp|Q61818|RAI1_MOUSE Retinoic acid-induced protein 1 OS=Mus musculus GN=Rai1 PE=1 SV=3	1	5	5	5	4.4	4.4	4.4	201.57	1889	1889	0.00031085	10.443	1810400	5596900	3398400	6447900	0	10086000	6543100	10761000	0	4872200	9310000	7463000	0	7073100	3906700	0	13425000	5153500	5025600	0	6950800	0	5709700	5225200	0	6881100	6000500	1517100	6376600	9715200	11383000	6355400
sp|O54781|SRPK2_MOUSE	sp|O54781|SRPK2_MOUSE;sp|Q9Z0G2|SRPK3_MOUSE	5;2	3;0	3;0	>sp|O54781|SRPK2_MOUSE SRSF protein kinase 2 OS=Mus musculus GN=Srpk2 PE=1 SV=2	2	5	3	3	9.8	6.8	6.8	76.756	681	681;565	0.00465	3.3287	4525800	0	0	0	0	0	0	0	9519400	0	0	0	0	0	0	0	0	0	0	0	0	0	0	0	0	0	0	0	0	0	0	0
sp|Q9CWX9|DDX47_MOUSE	sp|Q9CWX9|DDX47_MOUSE	11	11	11	>sp|Q9CWX9|DDX47_MOUSE Probable ATP-dependent RNA helicase DDX47 OS=Mus musculus GN=Ddx47 PE=2 SV=2	1	11	11	11	30.8	30.8	30.8	50.638	455	455	0	129.07	97059000	62671000	55160000	97945000	109370000	97217000	73965000	106180000	71457000	124180000	97035000	101110000	113690000	116310000	75575000	115690000	115190000	71346000	85632000	76671000	55283000	89326000	146100000	91450000	86625000	71640000	68561000	81697000	72716000	65680000	96061000	54975000
sp|Q3UJD6|UBP19_MOUSE	sp|Q3UJD6|UBP19_MOUSE	12	12	12	>sp|Q3UJD6|UBP19_MOUSE Ubiquitin carboxyl-terminal hydrolase 19 OS=Mus musculus GN=Usp19 PE=1 SV=1	1	12	12	12	13.3	13.3	13.3	150.55	1360	1360	0	30.599	20853000	17220000	13682000	17891000	27552000	14801000	0	18730000	14189000	11539000	0	14560000	25614000	17442000	15140000	21603000	14112000	11210000	17915000	12187000	0	13795000	14824000	0	0	14083000	0	15745000	19935000	13022000	14666000	15127000
sp|P97492|RGS14_MOUSE	sp|P97492|RGS14_MOUSE	9	9	9	>sp|P97492|RGS14_MOUSE Regulator of G-protein signaling 14 OS=Mus musculus GN=Rgs14 PE=1 SV=2	1	9	9	9	26	26	26	59.846	547	547	0	27.174	15188000	16764000	13378000	0	16693000	11679000	0	0	16408000	24339000	0	12843000	0	12844000	18107000	16778000	14822000	11913000	25754000	14445000	8306200	0	24969000	15315000	25500000	18949000	36384000	30961000	11051000	14967000	0	15995000
sp|Q99LI5|ZN281_MOUSE	sp|Q99LI5|ZN281_MOUSE	12	12	12	>sp|Q99LI5|ZN281_MOUSE Zinc finger protein 281 OS=Mus musculus GN=Znf281 PE=1 SV=1	1	12	12	12	23.1	23.1	23.1	96.683	893	893	0	114.14	33197000	22176000	24846000	38605000	29980000	31663000	41554000	31019000	30506000	0	20379000	24613000	30698000	24421000	26780000	22986000	25700000	29564000	29259000	29564000	46306000	40254000	33806000	0	38169000	39098000	36339000	39626000	40911000	29834000	53001000	33319000
sp|Q60855|RIPK1_MOUSE	sp|Q60855|RIPK1_MOUSE	8	8	8	>sp|Q60855|RIPK1_MOUSE Receptor-interacting serine/threonine-protein kinase 1 OS=Mus musculus GN=Ripk1 PE=1 SV=1	1	8	8	8	17.1	17.1	17.1	74.854	656	656	0	66.081	8881400	5106900	10342000	22900000	14442000	15605000	10014000	0	20205000	0	7673600	8489000	8556400	14346000	8060400	0	12455000	12830000	11149000	8657400	9929900	0	6209700	0	0	20633000	17316000	0	0	0	0	0
sp|Q9D787|PPIL2_MOUSE	sp|Q9D787|PPIL2_MOUSE	18	18	18	>sp|Q9D787|PPIL2_MOUSE Peptidyl-prolyl cis-trans isomerase-like 2 OS=Mus musculus GN=Ppil2 PE=1 SV=2	1	18	18	18	48	48	48	59.064	521	521	0	147.83	44590000	34658000	57385000	76800000	68275000	30941000	55679000	57944000	39348000	48790000	41465000	38685000	59836000	47162000	27749000	57985000	58473000	40239000	46373000	43098000	31416000	84543000	79537000	58714000	60862000	91269000	55190000	86757000	75287000	49877000	78210000	90825000
sp|Q921W4|QORL1_MOUSE	sp|Q921W4|QORL1_MOUSE	2	2	2	>sp|Q921W4|QORL1_MOUSE Quinone oxidoreductase-like protein 1 OS=Mus musculus GN=Cryzl1 PE=2 SV=1	1	2	2	2	8	8	8	38.725	348	348	0	20.155	7031200	0	0	9465400	14533000	9072100	0	14536000	5645600	8342900	15717000	8333100	12022000	10859000	2216900	13255000	11102000	3971400	0	0	12573000	0	0	0	8680400	0	3267300	0	0	0	0	0
sp|Q99NB8|UBQL4_MOUSE	sp|Q99NB8|UBQL4_MOUSE	6	5	5	>sp|Q99NB8|UBQL4_MOUSE Ubiquilin-4 OS=Mus musculus GN=Ubqln4 PE=1 SV=1	1	6	5	5	12.6	10.9	10.9	63.505	596	596	0.00033256	14.441	4300800	0	16362000	0	8854700	0	0	0	0	0	0	12331000	0	10789000	15230000	0	15368000	10197000	15274000	18037000	14870000	0	12086000	21022000	0	10549000	17965000	0	0	24822000	0	14741000
sp|Q9DBR1|XRN2_MOUSE	sp|Q9DBR1|XRN2_MOUSE	32	32	32	>sp|Q9DBR1|XRN2_MOUSE 5-3 exoribonuclease 2 OS=Mus musculus GN=Xrn2 PE=1 SV=1	1	32	32	32	35.5	35.5	35.5	108.69	951	951	0	323.31	200820000	211450000	224720000	251610000	235110000	256330000	266020000	235850000	254880000	238280000	245620000	220840000	221460000	245090000	308730000	236910000	243310000	259320000	239010000	224940000	235410000	307550000	228120000	234360000	258540000	263140000	236350000	274270000	252220000	269690000	268120000	257910000
sp|Q9DB27|MCTS1_MOUSE	sp|Q9DB27|MCTS1_MOUSE;sp|Q9CQ21|MCTS2_MOUSE	8;3	8;3	8;3	>sp|Q9DB27|MCTS1_MOUSE Malignant T-cell-amplified sequence 1 OS=Mus musculus GN=Mcts1 PE=2 SV=1	2	8	8	8	50.8	50.8	50.8	20.555	181	181;181	0	66.287	61135000	63169000	86652000	78559000	64838000	94982000	87071000	66117000	113480000	99720000	80366000	90884000	106640000	118200000	81394000	65080000	64324000	105930000	71149000	80666000	30538000	83712000	64367000	75356000	59835000	65843000	58858000	61308000	59015000	46950000	84486000	47271000
sp|Q5XG71|UTP20_MOUSE	sp|Q5XG71|UTP20_MOUSE	22	22	22	>sp|Q5XG71|UTP20_MOUSE Small subunit processome component 20 homolog OS=Mus musculus GN=Utp20 PE=2 SV=2	1	22	22	22	10.3	10.3	10.3	317.74	2788	2788	0	49.024	31220000	45392000	28069000	42048000	33496000	45622000	46664000	47362000	46445000	45223000	45427000	57244000	57987000	31254000	30749000	50128000	52166000	25751000	30522000	32096000	26453000	46164000	47109000	54444000	31871000	25514000	32912000	32486000	32128000	30686000	29391000	31513000
sp|P58771|TPM1_MOUSE	sp|P58771|TPM1_MOUSE	19	7	7	>sp|P58771|TPM1_MOUSE Tropomyosin alpha-1 chain OS=Mus musculus GN=Tpm1 PE=1 SV=1	1	19	7	7	41.2	18.7	18.7	32.68	284	284	0	160.71	51794000	43272000	66727000	52521000	51485000	74568000	39905000	54261000	69534000	52273000	39825000	73700000	45463000	42438000	34559000	49962000	52782000	73122000	62140000	45872000	51682000	48247000	55967000	88938000	72666000	70948000	82791000	71171000	68199000	75847000	49538000	60381000
sp|Q8R0H9|GGA1_MOUSE	sp|Q8R0H9|GGA1_MOUSE	6	6	6	>sp|Q8R0H9|GGA1_MOUSE ADP-ribosylation factor-binding protein GGA1 OS=Mus musculus GN=Gga1 PE=1 SV=1	1	6	6	6	10.9	10.9	10.9	69.971	635	635	0	37.575	14490000	7373500	13975000	9701400	14591000	16904000	15250000	10265000	0	0	11242000	10817000	0	15234000	0	15338000	15767000	14633000	11782000	18741000	0	15320000	11507000	0	0	12252000	0	0	0	10910000	12935000	23962000
sp|P58021|TM9S2_MOUSE	sp|P58021|TM9S2_MOUSE	7	7	7	>sp|P58021|TM9S2_MOUSE Transmembrane 9 superfamily member 2 OS=Mus musculus GN=Tm9sf2 PE=2 SV=1	1	7	7	7	13.1	13.1	13.1	75.329	662	662	0	26.184	17510000	21189000	0	35775000	32439000	15378000	11256000	25692000	13638000	17183000	11747000	14608000	14005000	19980000	10395000	18857000	23956000	0	23123000	20366000	7097000	29835000	9033300	0	33863000	30078000	0	31053000	14175000	0	42735000	26012000
sp|Q9Z266|SNAPN_MOUSE	sp|Q9Z266|SNAPN_MOUSE	2	2	2	>sp|Q9Z266|SNAPN_MOUSE SNARE-associated protein Snapin OS=Mus musculus GN=Snapin PE=1 SV=1	1	2	2	2	25.7	25.7	25.7	14.904	136	136	0	92.377	0	0	0	0	0	0	0	0	0	0	0	0	0	7914700	4805500	0	0	0	0	0	0	0	0	0	8673800	0	0	0	0	0	0	0
sp|Q8VCD5|MED17_MOUSE	sp|Q8VCD5|MED17_MOUSE	3	3	3	>sp|Q8VCD5|MED17_MOUSE Mediator of RNA polymerase II transcription subunit 17 OS=Mus musculus GN=Med17 PE=1 SV=1	1	3	3	3	4.8	4.8	4.8	72.461	649	649	0.00030175	8.9862	0	3619500	0	0	0	0	0	0	0	0	0	0	0	0	0	0	0	0	0	0	0	8383400	0	0	12316000	0	0	6873800	0	0	8932500	0
sp|Q9Z1M0|P2RX7_MOUSE	sp|Q9Z1M0|P2RX7_MOUSE	3	3	3	>sp|Q9Z1M0|P2RX7_MOUSE P2X purinoceptor 7 OS=Mus musculus GN=P2rx7 PE=1 SV=2	1	3	3	3	11.1	11.1	11.1	68.388	595	595	0	22.531	4714400	11774000	0	0	0	0	0	12633000	0	0	10680000	0	0	8402100	14930000	0	13564000	11698000	0	0	0	0	0	0	5144300	8612400	0	0	8761500	9082900	4176400	9146900
sp|Q91WK5|GCSH_MOUSE	sp|Q91WK5|GCSH_MOUSE	3	3	3	>sp|Q91WK5|GCSH_MOUSE Glycine cleavage system H protein, mitochondrial OS=Mus musculus GN=Gcsh PE=1 SV=2	1	3	3	3	19.4	19.4	19.4	18.637	170	170	0	40.388	13994000	14272000	9324300	25162000	13100000	10397000	20366000	11674000	0	10230000	0	18331000	17689000	13905000	17517000	15530000	13743000	0	14794000	0	0	12207000	14626000	0	15620000	9561600	0	16588000	16611000	18912000	15157000	16366000
sp|Q8R2N2|CIR1A_MOUSE	sp|Q8R2N2|CIR1A_MOUSE	6	6	6	>sp|Q8R2N2|CIR1A_MOUSE Cirhin OS=Mus musculus GN=Cirh1a PE=2 SV=3	1	6	6	6	15.2	15.2	15.2	76.908	686	686	0	67.361	24914000	29411000	19315000	22536000	31332000	28246000	22425000	51684000	26619000	45732000	59448000	26554000	30283000	36237000	58160000	31918000	43849000	24832000	15976000	14551000	18251000	24924000	11349000	27555000	33676000	13863000	17526000	21010000	12794000	0	25711000	6457500
sp|Q8BJL0|SMAL1_MOUSE	sp|Q8BJL0|SMAL1_MOUSE	4	4	4	>sp|Q8BJL0|SMAL1_MOUSE SWI/SNF-related matrix-associated actin-dependent regulator of chromatin subfamily A-like protein 1 OS=Mus musculus GN=Smarcal1 PE=1 SV=1	1	4	4	4	8	8	8	100.84	910	910	0	20.136	0	0	0	0	7667600	0	5352300	0	10481000	0	0	6607700	8631700	9562200	6021400	10961000	12419000	6600300	0	5381700	0	14244000	0	0	0	12137000	0	13538000	9929900	4411800	12211000	9664300
sp|Q9Z207|DIAP3_MOUSE	sp|Q9Z207|DIAP3_MOUSE	3	3	3	>sp|Q9Z207|DIAP3_MOUSE Protein diaphanous homolog 3 OS=Mus musculus GN=Diaph3 PE=1 SV=1	1	3	3	3	4.4	4.4	4.4	133.68	1171	1171	0.0086849	2.5498	0	4695200	1791100	0	0	0	0	0	4010700	7940500	5378200	0	5408700	0	0	0	0	0	0	2576400	0	0	7350300	0	0	6146600	0	0	6825000	0	7357500	0
sp|Q8CCS6|PABP2_MOUSE	sp|Q8CCS6|PABP2_MOUSE;sp|Q5XFR0|EPAB2_MOUSE	14;2	14;2	14;2	>sp|Q8CCS6|PABP2_MOUSE Polyadenylate-binding protein 2 OS=Mus musculus GN=Pabpn1 PE=2 SV=3	2	14	14	14	51.3	51.3	51.3	32.296	302	302;273	0	323.31	453590000	474190000	474220000	462110000	465290000	539940000	511170000	488010000	506980000	425110000	477690000	480310000	455260000	484850000	478370000	461700000	494410000	588720000	368580000	409850000	389010000	444170000	475760000	509280000	437650000	503540000	511870000	432430000	492890000	484070000	423450000	477660000
sp|P35564|CALX_MOUSE	sp|P35564|CALX_MOUSE	27	27	27	>sp|P35564|CALX_MOUSE Calnexin OS=Mus musculus GN=Canx PE=1 SV=1	1	27	27	27	44	44	44	67.277	591	591	0	323.31	1087100000	1108300000	1209500000	1290100000	1248900000	1180500000	1322700000	1384800000	1258400000	1145500000	1115100000	1336600000	1317300000	1468500000	1302100000	1161100000	1236800000	1378400000	1112600000	1000500000	807230000	1275600000	1007900000	1071200000	1162300000	1159400000	1027100000	1150600000	1127200000	1060200000	1162400000	1073900000
sp|Q9Z2D6|MECP2_MOUSE	sp|Q9Z2D6|MECP2_MOUSE	7	7	7	>sp|Q9Z2D6|MECP2_MOUSE Methyl-CpG-binding protein 2 OS=Mus musculus GN=Mecp2 PE=1 SV=1	1	7	7	7	21.1	21.1	21.1	52.307	484	484	0	20.664	13253000	11207000	10114000	0	0	15636000	10918000	17935000	21179000	0	9596900	12969000	10532000	20029000	11300000	12976000	12265000	5349900	15971000	22859000	8027100	10231000	9472000	0	12401000	0	14241000	0	12913000	17467000	5485800	7151900
sp|Q62191|RO52_MOUSE	sp|Q62191|RO52_MOUSE	5	5	5	>sp|Q62191|RO52_MOUSE E3 ubiquitin-protein ligase TRIM21 OS=Mus musculus GN=Trim21 PE=1 SV=1	1	5	5	5	16.2	16.2	16.2	54.174	470	470	0	28.068	0	9198300	0	0	16369000	12289000	0	11159000	12825000	0	0	13861000	0	10161000	0	0	14422000	9458100	0	4571900	0	0	9803400	15301000	0	10228000	0	0	9399300	11122000	2097900	7057400
sp|Q921H9|COA7_MOUSE	sp|Q921H9|COA7_MOUSE	5	5	5	>sp|Q921H9|COA7_MOUSE Cytochrome c oxidase assembly factor 7 OS=Mus musculus GN=Coa7 PE=2 SV=1	1	5	5	5	32.9	32.9	32.9	25.617	231	231	0	23.516	10156000	0	19723000	8846500	3092400	14600000	0	7800600	0	8997900	0	13026000	8778900	9455200	11977000	13624000	9169500	15331000	9421800	9943700	11777000	0	14835000	5463900	0	7078300	15619000	0	9886200	9725800	0	0
sp|O70551|SRPK1_MOUSE	sp|O70551|SRPK1_MOUSE	17	17	15	>sp|O70551|SRPK1_MOUSE SRSF protein kinase 1 OS=Mus musculus GN=Srpk1 PE=1 SV=2	1	17	17	15	31	31	27.8	73.088	648	648	0	238.48	94029000	93377000	95719000	113670000	115670000	145700000	111040000	108810000	144550000	119310000	117820000	146660000	142740000	124530000	143040000	121060000	139470000	102940000	76388000	78972000	91367000	113400000	112330000	107430000	93030000	98549000	102870000	89578000	71941000	99408000	91602000	95893000
sp|Q9D7N6|RM30_MOUSE	sp|Q9D7N6|RM30_MOUSE	2	2	2	>sp|Q9D7N6|RM30_MOUSE 39S ribosomal protein L30, mitochondrial OS=Mus musculus GN=Mrpl30 PE=2 SV=1	1	2	2	2	26.2	26.2	26.2	18.342	160	160	0	20.09	22851000	14760000	28872000	26381000	17268000	34181000	25685000	24339000	32381000	17584000	14536000	32904000	23580000	20059000	23577000	26516000	25452000	36130000	20425000	21652000	14493000	29342000	27307000	26413000	37087000	26736000	20330000	39029000	20449000	18848000	27489000	25033000
sp|P97461|RS5_MOUSE	sp|P97461|RS5_MOUSE	20	20	20	>sp|P97461|RS5_MOUSE 40S ribosomal protein S5 OS=Mus musculus GN=Rps5 PE=1 SV=3	1	20	20	20	60.8	60.8	60.8	22.889	204	204	0	323.31	658710000	492580000	755110000	734660000	589170000	541780000	704960000	532050000	590400000	576690000	566670000	652610000	684840000	634280000	857970000	730410000	571280000	741000000	728570000	593800000	412350000	999430000	737460000	541910000	922730000	794120000	699820000	814760000	798200000	476570000	717850000	729310000
sp|Q9D1Q6|ERP44_MOUSE	sp|Q9D1Q6|ERP44_MOUSE	17	17	17	>sp|Q9D1Q6|ERP44_MOUSE Endoplasmic reticulum resident protein 44 OS=Mus musculus GN=Erp44 PE=1 SV=1	1	17	17	17	46.6	46.6	46.6	46.852	406	406	0	228.57	116320000	120940000	129850000	136210000	149330000	157380000	161440000	108100000	157120000	158410000	125430000	163370000	143760000	145150000	246910000	140190000	127740000	159250000	106110000	103730000	108780000	147020000	144630000	85973000	131130000	117440000	123680000	125770000	130170000	103790000	121340000	125360000
sp|Q69ZC8|GPAM1_MOUSE	sp|Q69ZC8|GPAM1_MOUSE	6	6	6	>sp|Q69ZC8|GPAM1_MOUSE GPALPP motifs-containing protein 1 OS=Mus musculus GN=Gpalpp1 PE=1 SV=2	1	6	6	6	14.5	14.5	14.5	38.954	346	346	0.00030883	10.065	11527000	14157000	11797000	13685000	3944900	13380000	3151700	0	14213000	4497400	0	11869000	8075800	9303000	6765700	5254000	0	12655000	11424000	12137000	15518000	0	5952100	16952000	0	9099200	17375000	7271900	13652000	17441000	8309900	10935000
sp|Q9WUL7|ARL3_MOUSE	sp|Q9WUL7|ARL3_MOUSE	4	4	4	>sp|Q9WUL7|ARL3_MOUSE ADP-ribosylation factor-like protein 3 OS=Mus musculus GN=Arl3 PE=1 SV=1	1	4	4	4	26.4	26.4	26.4	20.486	182	182	0.00032916	13.653	16101000	10765000	15022000	13658000	13810000	21055000	14830000	12873000	15654000	12678000	15408000	20307000	12924000	17886000	22664000	14093000	13773000	15969000	6848600	7581200	13694000	12831000	11770000	13933000	10151000	8751700	14887000	9067400	7589100	10545000	8453300	8056100
sp|Q9CZ42|NNRD_MOUSE	sp|Q9CZ42|NNRD_MOUSE	7	7	7	>sp|Q9CZ42|NNRD_MOUSE ATP-dependent (S)-NAD(P)H-hydrate dehydratase OS=Mus musculus GN=Carkd PE=1 SV=1	1	7	7	7	37.6	37.6	37.6	36.717	343	343	0	49.115	25235000	22553000	29368000	14919000	25419000	32399000	31743000	29729000	22701000	39597000	23958000	37513000	20954000	26741000	39157000	23961000	26435000	35590000	22108000	23318000	17993000	19100000	37770000	21355000	24442000	13450000	39985000	26928000	17986000	13110000	20485000	17346000
sp|A2AJI0|MA7D1_MOUSE	sp|A2AJI0|MA7D1_MOUSE	9	9	9	>sp|A2AJI0|MA7D1_MOUSE MAP7 domain-containing protein 1 OS=Mus musculus GN=Map7d1 PE=1 SV=1	1	9	9	9	14.3	14.3	14.3	93.275	846	846	0	17.054	10895000	13904000	0	18646000	12153000	11406000	13821000	17033000	11416000	910660	15650000	12880000	14475000	9907900	7273800	15305000	10199000	10456000	16113000	17617000	0	4818300	8326100	6633700	4616200	7329300	14375000	9270300	0	9042400	10006000	4969300
sp|Q8R5C5|ACTY_MOUSE	sp|Q8R5C5|ACTY_MOUSE	10	5	5	>sp|Q8R5C5|ACTY_MOUSE Beta-centractin OS=Mus musculus GN=Actr1b PE=1 SV=1	1	10	5	5	36.7	20.7	20.7	42.281	376	376	0	27.045	24430000	36544000	15904000	35611000	50458000	0	39042000	51104000	24308000	26588000	39942000	22701000	30313000	41010000	0	31721000	48887000	12542000	28563000	35246000	0	44333000	41893000	18716000	33970000	37547000	24988000	29755000	37090000	11183000	35141000	35629000
sp|Q9CVD2|ATX3_MOUSE	sp|Q9CVD2|ATX3_MOUSE	6	6	6	>sp|Q9CVD2|ATX3_MOUSE Ataxin-3 OS=Mus musculus GN=Atxn3 PE=1 SV=2	1	6	6	6	30.4	30.4	30.4	40.533	355	355	0	56.639	0	0	0	0	0	0	0	0	12140000	0	0	12407000	0	0	8415500	0	0	15957000	0	0	0	0	0	0	0	0	0	0	0	0	0	0
sp|Q8BP92|RCN2_MOUSE	sp|Q8BP92|RCN2_MOUSE	3	3	3	>sp|Q8BP92|RCN2_MOUSE Reticulocalbin-2 OS=Mus musculus GN=Rcn2 PE=2 SV=1	1	3	3	3	17.8	17.8	17.8	37.27	320	320	0	69.649	15270000	23484000	22002000	19730000	25479000	11733000	24436000	22608000	20416000	15924000	20235000	16766000	19439000	19713000	20835000	19923000	18203000	20913000	18177000	19590000	0	18709000	19241000	22173000	0	19586000	15542000	0	18169000	0	16054000	3865600
sp|P70697|DCUP_MOUSE	sp|P70697|DCUP_MOUSE	9	9	9	>sp|P70697|DCUP_MOUSE Uroporphyrinogen decarboxylase OS=Mus musculus GN=Urod PE=1 SV=2	1	9	9	9	30	30	30	40.691	367	367	0	127.87	55640000	62336000	44642000	76489000	75806000	57847000	77481000	70894000	51117000	51888000	64356000	59052000	66830000	70732000	65441000	61340000	69200000	58161000	56640000	51859000	39990000	88982000	81836000	53407000	72044000	73820000	36033000	66817000	73909000	42730000	72716000	81210000
sp|P61226|RAP2B_MOUSE	sp|P61226|RAP2B_MOUSE	3	2	2	>sp|P61226|RAP2B_MOUSE Ras-related protein Rap-2b OS=Mus musculus GN=Rap2b PE=1 SV=1	1	3	2	2	22.4	16.4	16.4	20.504	183	183	0.00086957	7.0292	0	0	5078400	0	3512000	0	0	5505400	4969200	0	0	13460000	0	0	0	2400500	0	2519900	0	0	2291000	0	0	3612600	0	5310900	4945800	0	0	4618200	0	0
sp|Q9D2E2|TOE1_MOUSE	sp|Q9D2E2|TOE1_MOUSE	9	9	9	>sp|Q9D2E2|TOE1_MOUSE Target of EGR1 protein 1 OS=Mus musculus GN=Toe1 PE=1 SV=1	1	9	9	9	27.2	27.2	27.2	56.87	511	511	0.0003059	9.6539	14609000	15979000	13902000	16317000	17099000	0	16539000	18423000	16584000	13639000	15293000	14987000	11369000	17311000	0	16843000	20248000	0	15023000	16119000	14981000	16683000	15489000	0	13522000	17984000	0	19293000	17689000	0	33295000	14354000
sp|Q3UHX0|NOL8_MOUSE	sp|Q3UHX0|NOL8_MOUSE	11	11	11	>sp|Q3UHX0|NOL8_MOUSE Nucleolar protein 8 OS=Mus musculus GN=Nol8 PE=1 SV=2	1	11	11	11	11.9	11.9	11.9	128.63	1147	1147	0	30.006	21649000	1814800	11777000	20555000	36697000	24223000	13473000	33659000	27022000	29323000	35188000	27555000	23287000	31216000	7846900	27094000	35666000	12664000	20279000	19533000	0	13687000	28331000	20269000	27094000	19667000	13410000	33659000	23355000	18341000	27967000	23662000
sp|Q9CZR8|EFTS_MOUSE	sp|Q9CZR8|EFTS_MOUSE	13	13	13	>sp|Q9CZR8|EFTS_MOUSE Elongation factor Ts, mitochondrial OS=Mus musculus GN=Tsfm PE=1 SV=1	1	13	13	13	53.4	53.4	53.4	35.334	324	324	0	323.31	127460000	110670000	105870000	141790000	127630000	112150000	163200000	116670000	127060000	124990000	128630000	106170000	180540000	134490000	173520000	149900000	111860000	130330000	152570000	131830000	92309000	204310000	155100000	131510000	171650000	164860000	113610000	181840000	127600000	120400000	191220000	136090000
sp|Q8K4I3|ARHG6_MOUSE	sp|Q8K4I3|ARHG6_MOUSE	28	28	26	>sp|Q8K4I3|ARHG6_MOUSE Rho guanine nucleotide exchange factor 6 OS=Mus musculus GN=Arhgef6 PE=1 SV=1	1	28	28	26	45.5	45.5	43.8	87.051	771	771	0	316.89	116360000	118310000	108620000	194970000	206860000	95592000	129590000	167270000	109480000	171600000	149090000	112480000	176350000	165420000	62663000	152640000	145410000	91058000	115510000	119420000	94561000	156360000	204750000	110610000	171120000	157900000	73689000	169210000	132430000	69902000	151670000	157130000
sp|Q8BLR5|PSD4_MOUSE	sp|Q8BLR5|PSD4_MOUSE	12	12	12	>sp|Q8BLR5|PSD4_MOUSE PH and SEC7 domain-containing protein 4 OS=Mus musculus GN=Psd4 PE=2 SV=1	1	12	12	12	18.3	18.3	18.3	112.73	1005	1005	0	83.797	15468000	12335000	13898000	22592000	11941000	21983000	20212000	17631000	12047000	25306000	24069000	24605000	36377000	25039000	16711000	12155000	18285000	15425000	12417000	19554000	0	17644000	25052000	20461000	20694000	20673000	18852000	19938000	14677000	19590000	25916000	14729000
sp|Q91YM4|TBRG4_MOUSE	sp|Q91YM4|TBRG4_MOUSE	2	2	2	>sp|Q91YM4|TBRG4_MOUSE Protein TBRG4 OS=Mus musculus GN=Tbrg4 PE=2 SV=1	1	2	2	2	6	6	6	71.513	630	630	0.0055753	2.9722	4180300	5021700	0	0	0	0	5225300	0	0	0	0	0	0	0	4170800	0	0	0	0	0	0	0	0	0	0	5917200	0	0	0	0	4285000	0
sp|P58389|PTPA_MOUSE	sp|P58389|PTPA_MOUSE	8	8	8	>sp|P58389|PTPA_MOUSE Serine/threonine-protein phosphatase 2A activator OS=Mus musculus GN=Ppp2r4 PE=1 SV=1	1	8	8	8	34.7	34.7	34.7	36.71	323	323	0	99.21	102830000	99193000	113540000	124080000	136630000	149590000	146770000	146690000	143800000	123840000	121310000	143440000	148820000	137230000	118270000	137930000	121430000	128230000	75487000	71358000	93091000	123950000	84526000	124940000	105650000	92045000	111780000	103760000	85804000	92731000	118170000	90101000
sp|Q3UPL0|SC31A_MOUSE	sp|Q3UPL0|SC31A_MOUSE	22	22	22	>sp|Q3UPL0|SC31A_MOUSE Protein transport protein Sec31A OS=Mus musculus GN=Sec31a PE=1 SV=2	1	22	22	22	28.5	28.5	28.5	133.57	1230	1230	0	311.25	134510000	118970000	131640000	163040000	211010000	149740000	145590000	170120000	151890000	164900000	203410000	164100000	146410000	186650000	134240000	173840000	176000000	139400000	136250000	143610000	129850000	167250000	182250000	166150000	171490000	192090000	138710000	188910000	180930000	108690000	158240000	181620000
sp|Q8C0L6|PAOX_MOUSE	sp|Q8C0L6|PAOX_MOUSE	3	3	3	>sp|Q8C0L6|PAOX_MOUSE Peroxisomal N(1)-acetyl-spermine/spermidine oxidase OS=Mus musculus GN=Paox PE=1 SV=3	1	3	3	3	9.5	9.5	9.5	55.446	504	504	0.00033179	14.327	11999000	12064000	14038000	14821000	15799000	0	0	12150000	9914000	14192000	14868000	14488000	15264000	10906000	13059000	8951600	15046000	16377000	14474000	17450000	13401000	10670000	4082300	16499000	19714000	18801000	14917000	15633000	13972000	15111000	0	20763000
sp|Q69ZQ2|ISY1_MOUSE	sp|Q69ZQ2|ISY1_MOUSE	10	10	10	>sp|Q69ZQ2|ISY1_MOUSE Pre-mRNA-splicing factor ISY1 homolog OS=Mus musculus GN=Isy1 PE=1 SV=2	1	10	10	10	40.4	40.4	40.4	32.989	285	285	0	159.39	37422000	42756000	38104000	42913000	78955000	59719000	51945000	86507000	56704000	41043000	66731000	81110000	54402000	46678000	14690000	53806000	67888000	33300000	44383000	41568000	46373000	54532000	72362000	54354000	70765000	65754000	38145000	54987000	73779000	48442000	67441000	73473000
sp|Q9D1H8|RM53_MOUSE	sp|Q9D1H8|RM53_MOUSE	10	10	10	>sp|Q9D1H8|RM53_MOUSE 39S ribosomal protein L53, mitochondrial OS=Mus musculus GN=Mrpl53 PE=3 SV=1	1	10	10	10	75.4	75.4	75.4	12.737	118	118	0	186.49	43753000	55792000	34930000	56763000	64056000	60735000	51546000	66141000	54964000	57622000	62189000	55841000	46399000	55929000	39024000	60674000	67980000	42031000	47811000	59772000	36118000	72789000	81213000	59445000	81388000	84767000	58229000	81040000	85549000	53863000	64838000	80440000
sp|O35704|SPTC1_MOUSE	sp|O35704|SPTC1_MOUSE	4	4	4	>sp|O35704|SPTC1_MOUSE Serine palmitoyltransferase 1 OS=Mus musculus GN=Sptlc1 PE=2 SV=2	1	4	4	4	14.6	14.6	14.6	52.534	473	473	0	74.901	0	10219000	0	0	0	7559600	0	0	0	7895600	7423900	0	11366000	10202000	7608300	0	0	11689000	0	0	0	15107000	0	17495000	6592000	0	15459000	7178200	10201000	18110000	5735200	0
sp|P35123|UBP4_MOUSE	sp|P35123|UBP4_MOUSE	17	16	16	>sp|P35123|UBP4_MOUSE Ubiquitin carboxyl-terminal hydrolase 4 OS=Mus musculus GN=Usp4 PE=1 SV=3	1	17	16	16	25.8	24.7	24.7	108.34	962	962	0	71.994	21709000	36895000	27632000	32038000	55568000	39569000	71999000	36334000	38002000	49283000	35902000	28585000	27463000	44233000	72349000	43452000	49644000	41005000	34996000	27374000	34213000	52256000	39677000	52651000	41273000	36544000	48705000	40230000	42797000	44260000	47619000	35377000
sp|Q9D7S9|CHMP5_MOUSE	sp|Q9D7S9|CHMP5_MOUSE	4	4	4	>sp|Q9D7S9|CHMP5_MOUSE Charged multivesicular body protein 5 OS=Mus musculus GN=Chmp5 PE=2 SV=1	1	4	4	4	31.1	31.1	31.1	24.575	219	219	0	140.17	27629000	27091000	28389000	37143000	31671000	0	27115000	45926000	43605000	18817000	26247000	42578000	47667000	29328000	26973000	32013000	42789000	45059000	35254000	41920000	25951000	53972000	51269000	54672000	37508000	39206000	24262000	34953000	37865000	33205000	40958000	32210000
sp|P11881|ITPR1_MOUSE	sp|P11881|ITPR1_MOUSE	6	4	4	>sp|P11881|ITPR1_MOUSE Inositol 1,4,5-trisphosphate receptor type 1 OS=Mus musculus GN=Itpr1 PE=1 SV=2	1	6	4	4	2.5	1.8	1.8	313.16	2749	2749	0.00087642	7.4077	0	4612700	0	0	18090000	0	0	0	0	0	0	0	0	6416200	0	0	0	0	0	0	0	0	0	0	0	0	0	0	0	0	0	0
sp|Q9CZL5|PHS2_MOUSE	sp|Q9CZL5|PHS2_MOUSE	4	4	4	>sp|Q9CZL5|PHS2_MOUSE Pterin-4-alpha-carbinolamine dehydratase 2 OS=Mus musculus GN=Pcbd2 PE=1 SV=2	1	4	4	4	26.5	26.5	26.5	14.83	136	136	0.0011158	5.4335	0	0	0	0	0	0	0	0	0	0	0	7552100	0	0	0	0	0	0	0	0	0	0	0	0	0	0	0	0	9503200	0	0	6844900
sp|Q99J62|RFC4_MOUSE	sp|Q99J62|RFC4_MOUSE	21	21	21	>sp|Q99J62|RFC4_MOUSE Replication factor C subunit 4 OS=Mus musculus GN=Rfc4 PE=1 SV=1	1	21	21	21	57.1	57.1	57.1	39.866	364	364	0	323.31	280090000	265340000	322240000	287380000	311810000	348350000	353300000	264500000	357460000	351890000	299960000	318150000	290770000	320250000	442560000	308700000	315850000	362900000	220260000	261460000	306720000	311390000	362910000	328970000	221900000	314230000	307510000	265210000	320690000	299570000	261310000	279590000
sp|Q9D824|FIP1_MOUSE	sp|Q9D824|FIP1_MOUSE	16	16	16	>sp|Q9D824|FIP1_MOUSE Pre-mRNA 3-end-processing factor FIP1 OS=Mus musculus GN=Fip1l1 PE=1 SV=1	1	16	16	16	39.9	39.9	39.9	64.958	581	581	0	323.31	176460000	187770000	181480000	237260000	247720000	215740000	231450000	226850000	233920000	204060000	225140000	219690000	222280000	233860000	265580000	206470000	215960000	254010000	173830000	185920000	198170000	215430000	242310000	201610000	209960000	214910000	208880000	225440000	211930000	213490000	209450000	207490000
sp|Q8VHK9|DHX36_MOUSE	sp|Q8VHK9|DHX36_MOUSE	10	10	9	>sp|Q8VHK9|DHX36_MOUSE ATP-dependent RNA helicase DHX36 OS=Mus musculus GN=Dhx36 PE=1 SV=2	1	10	10	9	14.8	14.8	13.8	113.88	1001	1001	0.00032394	12.801	25464000	31065000	24835000	35687000	21011000	27452000	41147000	23898000	29023000	24301000	40676000	21980000	25512000	58423000	26882000	24684000	29388000	33691000	20299000	27913000	23466000	0	50277000	0	0	19060000	26410000	16203000	32454000	28535000	37107000	0
sp|Q8BMJ2|SYLC_MOUSE	sp|Q8BMJ2|SYLC_MOUSE	58	58	57	>sp|Q8BMJ2|SYLC_MOUSE Leucine--tRNA ligase, cytoplasmic OS=Mus musculus GN=Lars PE=1 SV=2	1	58	58	57	56.2	56.2	56.2	134.19	1178	1178	0	323.31	360180000	347220000	394130000	422610000	431100000	448500000	514920000	443170000	482260000	388760000	411320000	423810000	468380000	425150000	583560000	424460000	454450000	485390000	305280000	291290000	230610000	436730000	347470000	346980000	347320000	332550000	368910000	353410000	380060000	310940000	383590000	351190000
sp|Q63932|MP2K2_MOUSE	sp|Q63932|MP2K2_MOUSE	10	6	6	>sp|Q63932|MP2K2_MOUSE Dual specificity mitogen-activated protein kinase kinase 2 OS=Mus musculus GN=Map2k2 PE=1 SV=2	1	10	6	6	24.9	18.7	18.7	44.402	401	401	0	93.329	25778000	31212000	32096000	27854000	23081000	27404000	94571000	28227000	26642000	0	29601000	28626000	0	33226000	40341000	35891000	27571000	28585000	23488000	25660000	22115000	64523000	52441000	0	21923000	33184000	0	44941000	28899000	0	0	29026000
sp|Q99J79|DDB2_MOUSE	sp|Q99J79|DDB2_MOUSE	2	2	2	>sp|Q99J79|DDB2_MOUSE DNA damage-binding protein 2 OS=Mus musculus GN=Ddb2 PE=1 SV=1	1	2	2	2	5.1	5.1	5.1	48.375	432	432	0.00031017	10.349	0	0	0	0	0	0	0	0	0	0	0	0	0	7266600	0	0	0	0	0	0	0	0	0	0	0	0	0	0	0	0	0	0
sp|Q3B7Z2|OSBP1_MOUSE	sp|Q3B7Z2|OSBP1_MOUSE	11	11	10	>sp|Q3B7Z2|OSBP1_MOUSE Oxysterol-binding protein 1 OS=Mus musculus GN=Osbp PE=1 SV=3	1	11	11	10	17.3	17.3	15.9	88.796	805	805	0	40.225	16916000	26425000	24037000	34244000	41407000	35528000	24784000	35970000	35477000	27598000	32510000	24170000	14624000	42311000	42122000	25527000	37970000	23360000	16490000	14904000	23928000	6314500	25157000	34865000	0	26529000	30273000	0	10670000	20899000	23959000	31018000
sp|Q8K4G5|ABLM1_MOUSE	sp|Q8K4G5|ABLM1_MOUSE	18	18	18	>sp|Q8K4G5|ABLM1_MOUSE Actin-binding LIM protein 1 OS=Mus musculus GN=Ablim1 PE=1 SV=1	1	18	18	18	29.7	29.7	29.7	96.804	861	861	0	323.31	169770000	165950000	211150000	193560000	212400000	187460000	181160000	213190000	198670000	161920000	179450000	175120000	152880000	176510000	223840000	194220000	186970000	164060000	166020000	190030000	150940000	197400000	217540000	188210000	224930000	202690000	219840000	187020000	207430000	204790000	184850000	192430000
sp|Q80UU9|PGRC2_MOUSE	sp|Q80UU9|PGRC2_MOUSE	5	4	4	>sp|Q80UU9|PGRC2_MOUSE Membrane-associated progesterone receptor component 2 OS=Mus musculus GN=Pgrmc2 PE=1 SV=2	1	5	4	4	35.5	32.7	32.7	23.334	217	217	0	128.34	16256000	0	13371000	0	0	6273000	10203000	0	6822200	0	5201700	6649200	0	0	0	10067000	0	7710600	17143000	14935000	13258000	22145000	17121000	15708000	27607000	15724000	18738000	26440000	0	21963000	25062000	23700000
sp|Q9WUB4|DCTN6_MOUSE	sp|Q9WUB4|DCTN6_MOUSE	6	6	6	>sp|Q9WUB4|DCTN6_MOUSE Dynactin subunit 6 OS=Mus musculus GN=Dctn6 PE=1 SV=1	1	6	6	6	32.1	32.1	32.1	20.67	190	190	0.00030057	8.7148	15656000	11117000	13730000	13763000	18512000	18429000	16426000	14369000	17952000	21929000	31044000	15796000	30145000	23420000	23121000	32427000	13327000	14348000	22708000	0	35425000	21356000	30126000	13281000	20382000	17424000	20680000	34587000	16042000	19329000	34078000	28383000
sp|Q924H2|MED15_MOUSE	sp|Q924H2|MED15_MOUSE	5	5	5	>sp|Q924H2|MED15_MOUSE Mediator of RNA polymerase II transcription subunit 15 OS=Mus musculus GN=Med15 PE=2 SV=2	1	5	5	5	10.4	10.4	10.4	87.06	792	792	0	67.032	12582000	7591000	8856100	17704000	18708000	11726000	18233000	31226000	12020000	23986000	13489000	14218000	18717000	11241000	8038600	13906000	18611000	9709400	14673000	11857000	9058800	20721000	22106000	16592000	26486000	27093000	0	17897000	24079000	6954800	20412000	23975000
sp|Q8R0J7|VP37B_MOUSE	sp|Q8R0J7|VP37B_MOUSE	11	11	11	>sp|Q8R0J7|VP37B_MOUSE Vacuolar protein sorting-associated protein 37B OS=Mus musculus GN=Vps37b PE=2 SV=1	1	11	11	11	50.5	50.5	50.5	31.055	285	285	0	72.328	15437000	15071000	21040000	0	26937000	17215000	8120600	23945000	9266900	0	0	23363000	20386000	31783000	25021000	29396000	13102000	11855000	17696000	6872900	25503000	17192000	40592000	29018000	35643000	20738000	26496000	32874000	37263000	25953000	20595000	32893000
sp|Q61029|LAP2B_MOUSE	sp|Q61029|LAP2B_MOUSE	40	22	22	>sp|Q61029|LAP2B_MOUSE Lamina-associated polypeptide 2, isoforms beta/delta/epsilon/gamma OS=Mus musculus GN=Tmpo PE=1 SV=4	1	40	22	22	71.9	40.5	40.5	50.372	452	452	0	323.31	471290000	502130000	585210000	533420000	509300000	609890000	613930000	555460000	573280000	573800000	571770000	643610000	563490000	523900000	750820000	524310000	577510000	766410000	562860000	559530000	518210000	623700000	625850000	575670000	600180000	619340000	655350000	594780000	618470000	664510000	520810000	616990000
sp|P97493|THIOM_MOUSE	sp|P97493|THIOM_MOUSE	4	4	4	>sp|P97493|THIOM_MOUSE Thioredoxin, mitochondrial OS=Mus musculus GN=Txn2 PE=1 SV=1	1	4	4	4	41.6	41.6	41.6	18.255	166	166	0	119.64	41348000	41125000	53841000	41340000	54241000	50399000	47352000	60286000	48642000	36026000	55235000	47639000	44289000	46875000	68627000	37113000	53084000	48950000	32068000	40975000	34363000	41000000	82015000	50030000	39908000	46308000	37941000	38043000	47279000	40414000	35728000	50574000
sp|Q8R311|CTGE5_MOUSE	sp|Q8R311|CTGE5_MOUSE	9	9	9	>sp|Q8R311|CTGE5_MOUSE cTAGE family member 5 OS=Mus musculus GN=Ctage5 PE=1 SV=1	1	9	9	9	13.7	13.7	13.7	87.717	779	779	0.00032206	12.461	16400000	14004000	24320000	33570000	28533000	37975000	22544000	0	48565000	23695000	27107000	26903000	16324000	27985000	24647000	31014000	22305000	24465000	16052000	0	0	23755000	25009000	31034000	25747000	18973000	0	17144000	24549000	0	22853000	20340000
sp|Q8K4L3|SVIL_MOUSE	sp|Q8K4L3|SVIL_MOUSE	7	7	7	>sp|Q8K4L3|SVIL_MOUSE Supervillin OS=Mus musculus GN=Svil PE=1 SV=1	1	7	7	7	5.5	5.5	5.5	243.16	2170	2170	0.00031358	10.804	0	0	0	0	0	0	0	5048200	0	0	9852700	0	0	4083600	0	4670500	0	0	5947000	0	0	0	0	0	0	0	0	9389300	0	0	8067600	0
sp|P56183|RRP1_MOUSE	sp|P56183|RRP1_MOUSE	3	3	3	>sp|P56183|RRP1_MOUSE Ribosomal RNA processing protein 1 homolog A OS=Mus musculus GN=Rrp1 PE=2 SV=2	1	3	3	3	12.6	12.6	12.6	54.776	494	494	0	29.828	0	0	0	0	0	0	0	0	0	0	0	0	0	0	0	0	0	0	0	0	0	0	0	0	0	0	0	0	0	0	0	0
sp|Q8BR65|SDS3_MOUSE	sp|Q8BR65|SDS3_MOUSE	5	5	5	>sp|Q8BR65|SDS3_MOUSE Sin3 histone deacetylase corepressor complex component SDS3 OS=Mus musculus GN=Suds3 PE=1 SV=1	1	5	5	5	19.2	19.2	19.2	38.107	328	328	0.0008658	6.8624	0	4087000	5946600	7530000	0	9144800	0	0	0	0	5308600	8081600	6546400	0	17997000	0	0	6184400	7552900	2871700	0	8053600	2865400	0	0	0	0	0	0	0	0	0
sp|Q8CGC6|RBM28_MOUSE	sp|Q8CGC6|RBM28_MOUSE	16	16	16	>sp|Q8CGC6|RBM28_MOUSE RNA-binding protein 28 OS=Mus musculus GN=Rbm28 PE=1 SV=4	1	16	16	16	23.5	23.5	23.5	84.213	750	750	0	29.477	29983000	36030000	28620000	37269000	42955000	29771000	24269000	42841000	27255000	47388000	56433000	46395000	46156000	56646000	16706000	46583000	58108000	28051000	64299000	62551000	65767000	61085000	70153000	90492000	83298000	72096000	64124000	70503000	80258000	56933000	82483000	68064000
sp|Q5SUF2|LC7L3_MOUSE	sp|Q5SUF2|LC7L3_MOUSE	13	13	13	>sp|Q5SUF2|LC7L3_MOUSE Luc7-like protein 3 OS=Mus musculus GN=Luc7l3 PE=1 SV=1	1	13	13	13	30.6	30.6	30.6	51.45	432	432	0	323.31	95449000	99169000	96618000	116600000	124510000	178670000	114420000	119860000	144950000	96538000	118030000	146740000	116300000	122350000	143150000	114140000	134000000	110430000	92602000	93845000	111730000	173250000	147270000	145140000	162480000	131190000	150850000	144080000	62776000	149620000	138580000	144280000
sp|Q9CWR1|WDR73_MOUSE	sp|Q9CWR1|WDR73_MOUSE	5	5	5	>sp|Q9CWR1|WDR73_MOUSE WD repeat-containing protein 73 OS=Mus musculus GN=Wdr73 PE=2 SV=1	1	5	5	5	23.5	23.5	23.5	40.856	371	371	0.00086505	6.8401	0	0	0	0	0	0	0	0	0	0	0	0	0	0	0	0	0	0	0	0	0	9330200	0	0	0	14673000	0	0	11630000	0	0	0
sp|Q9D1L9|LTOR5_MOUSE	sp|Q9D1L9|LTOR5_MOUSE	2	2	2	>sp|Q9D1L9|LTOR5_MOUSE Ragulator complex protein LAMTOR5 OS=Mus musculus GN=Lamtor5 PE=3 SV=1	1	2	2	2	48.4	48.4	48.4	9.6418	91	91	0	84.801	30635000	30883000	33418000	40437000	27154000	36309000	40535000	32953000	35874000	0	35526000	27918000	35606000	29045000	47326000	38988000	35409000	37014000	39097000	39070000	29164000	39895000	56353000	39693000	32709000	40407000	54451000	39212000	39996000	42727000	38985000	36779000
sp|P97821|CATC_MOUSE	sp|P97821|CATC_MOUSE	7	7	7	>sp|P97821|CATC_MOUSE Dipeptidyl peptidase 1 OS=Mus musculus GN=Ctsc PE=2 SV=1	1	7	7	7	24.2	24.2	24.2	52.376	462	462	0	135.86	18403000	22212000	25288000	34342000	34363000	22388000	42487000	29616000	23946000	26666000	19532000	21656000	29475000	33209000	23658000	21473000	25731000	23936000	32604000	28927000	18039000	57554000	41744000	30424000	43330000	32152000	28889000	42690000	41488000	17178000	36472000	47102000
sp|Q8BNW9|KBTBB_MOUSE	sp|Q8BNW9|KBTBB_MOUSE	32	32	32	>sp|Q8BNW9|KBTBB_MOUSE Kelch repeat and BTB domain-containing protein 11 OS=Mus musculus GN=Kbtbd11 PE=1 SV=3	1	32	32	32	67.1	67.1	67.1	67.945	633	633	0	323.31	342160000	360180000	395740000	393540000	394960000	415380000	449520000	396840000	395200000	365240000	369660000	401540000	351670000	377270000	522030000	385120000	387810000	435990000	384730000	373420000	368310000	481770000	422120000	447260000	398730000	490830000	489350000	492950000	490920000	427450000	444550000	435240000
sp|P17225|PTBP1_MOUSE	sp|P17225|PTBP1_MOUSE	23	23	19	>sp|P17225|PTBP1_MOUSE Polypyrimidine tract-binding protein 1 OS=Mus musculus GN=Ptbp1 PE=1 SV=2	1	23	23	19	54.1	54.1	49	56.477	527	527	0	323.31	1110600000	912370000	1822800000	1260400000	935710000	1219000000	1299900000	892120000	1278200000	1011000000	868870000	1236000000	1125300000	1125300000	1693600000	1175300000	1012200000	1660500000	1011200000	986840000	1069400000	1469100000	1472400000	1252600000	1385700000	1258700000	1370500000	1435100000	1408900000	1497700000	1469400000	1560400000
sp|Q8K1R3|PNPT1_MOUSE	sp|Q8K1R3|PNPT1_MOUSE	15	15	15	>sp|Q8K1R3|PNPT1_MOUSE Polyribonucleotide nucleotidyltransferase 1, mitochondrial OS=Mus musculus GN=Pnpt1 PE=1 SV=1	1	15	15	15	19.5	19.5	19.5	85.682	783	783	0	53.089	34997000	13360000	47070000	37278000	40430000	43718000	29791000	40286000	41869000	53544000	45914000	65122000	26299000	37958000	19450000	37563000	45297000	31937000	38574000	34107000	55002000	35425000	36103000	33559000	44337000	48510000	32310000	46537000	41520000	57925000	35519000	44884000
sp|Q9Z1F9|SAE2_MOUSE	sp|Q9Z1F9|SAE2_MOUSE	31	31	31	>sp|Q9Z1F9|SAE2_MOUSE SUMO-activating enzyme subunit 2 OS=Mus musculus GN=Uba2 PE=1 SV=1	1	31	31	31	61.8	61.8	61.8	70.568	638	638	0	323.31	702660000	668660000	599040000	897460000	893510000	711250000	855050000	841840000	736530000	747750000	807910000	694710000	796670000	867820000	687720000	826200000	800010000	658100000	730130000	660920000	642530000	944570000	1113400000	769790000	887820000	903410000	742440000	956660000	811320000	739730000	907780000	923540000
sp|Q6ZQK5|ACAP2_MOUSE	sp|Q6ZQK5|ACAP2_MOUSE	6	6	6	>sp|Q6ZQK5|ACAP2_MOUSE Arf-GAP with coiled-coil, ANK repeat and PH domain-containing protein 2 OS=Mus musculus GN=Acap2 PE=1 SV=2	1	6	6	6	9.1	9.1	9.1	87.21	770	770	0.0019236	4.975	4706600	4531600	4367000	6489200	8327200	0	5058000	11941000	0	6669900	7234200	0	5588900	7248500	0	11622000	6208300	0	4111900	4386100	0	3201200	4420700	0	3614900	0	0	3558600	5783000	0	4731000	2972500
sp|P53395|ODB2_MOUSE	sp|P53395|ODB2_MOUSE	8	8	8	>sp|P53395|ODB2_MOUSE Lipoamide acyltransferase component of branched-chain alpha-keto acid dehydrogenase complex, mitochondrial OS=Mus musculus GN=Dbt PE=1 SV=2	1	8	8	8	21	21	21	53.246	482	482	0	36.418	19005000	12997000	31653000	19826000	27751000	26107000	10664000	16295000	27072000	19108000	12890000	22521000	21358000	14442000	40366000	20622000	18649000	21159000	20704000	18635000	16934000	0	0	15557000	17141000	16659000	10411000	8692700	0	27764000	21939000	10941000
sp|P14576|SRP54_MOUSE	sp|P14576|SRP54_MOUSE	16	16	16	>sp|P14576|SRP54_MOUSE Signal recognition particle 54 kDa protein OS=Mus musculus GN=Srp54 PE=1 SV=2	1	16	16	16	38.1	38.1	38.1	55.72	504	504	0	87.145	75024000	86682000	9856200	68690000	74858000	117720000	69124000	82229000	67268000	78732000	76657000	99677000	78776000	90609000	100440000	64164000	84856000	56821000	53735000	70579000	53160000	74487000	49072000	48965000	52271000	57821000	56632000	55766000	40633000	74349000	49428000	72841000
sp|P28076|PSB9_MOUSE	sp|P28076|PSB9_MOUSE	8	8	8	>sp|P28076|PSB9_MOUSE Proteasome subunit beta type-9 OS=Mus musculus GN=Psmb9 PE=1 SV=1	1	8	8	8	59.8	59.8	59.8	23.396	219	219	0	175.15	218400000	186920000	175240000	231320000	206270000	163120000	233550000	214960000	159460000	260900000	199440000	156790000	243140000	223950000	236160000	212950000	194210000	180870000	173220000	217510000	189700000	248340000	203100000	199540000	226110000	196090000	224910000	222730000	202050000	244500000	221850000	209910000
sp|Q9CYA6|ZCHC8_MOUSE	sp|Q9CYA6|ZCHC8_MOUSE	22	22	22	>sp|Q9CYA6|ZCHC8_MOUSE Zinc finger CCHC domain-containing protein 8 OS=Mus musculus GN=Zcchc8 PE=2 SV=3	1	22	22	22	45.1	45.1	45.1	78.025	709	709	0	237.49	59103000	31937000	81160000	65915000	60383000	86988000	93674000	89784000	91551000	73138000	70416000	84076000	88745000	106090000	102620000	63657000	88972000	75338000	125910000	92643000	66385000	103380000	100610000	88694000	79626000	106130000	98939000	102570000	111870000	118840000	99496000	100530000
sp|P21958|TAP1_MOUSE	sp|P21958|TAP1_MOUSE	19	19	19	>sp|P21958|TAP1_MOUSE Antigen peptide transporter 1 OS=Mus musculus GN=Tap1 PE=2 SV=3	1	19	19	19	29.8	29.8	29.8	78.863	724	724	0	323.31	188640000	189900000	164530000	217360000	215730000	199920000	239740000	217080000	196960000	204430000	202700000	192900000	233210000	225160000	241630000	209470000	184160000	203620000	160850000	152380000	107430000	194970000	174020000	150380000	178190000	168070000	180830000	195330000	153350000	138480000	169740000	138110000
sp|Q0VGB7|PP4R2_MOUSE	sp|Q0VGB7|PP4R2_MOUSE	17	17	17	>sp|Q0VGB7|PP4R2_MOUSE Serine/threonine-protein phosphatase 4 regulatory subunit 2 OS=Mus musculus GN=Ppp4r2 PE=1 SV=1	1	17	17	17	52.5	52.5	52.5	46.478	417	417	0	234.14	80914000	69465000	84466000	102380000	90078000	106060000	73717000	88073000	106280000	92502000	90625000	98834000	94747000	92894000	87267000	114420000	100520000	91392000	94716000	86798000	71405000	119460000	83752000	89350000	106540000	96363000	99945000	92747000	103270000	80706000	119840000	98527000
sp|Q9ERS2|NDUAD_MOUSE	sp|Q9ERS2|NDUAD_MOUSE	9	9	9	>sp|Q9ERS2|NDUAD_MOUSE NADH dehydrogenase [ubiquinone] 1 alpha subcomplex subunit 13 OS=Mus musculus GN=Ndufa13 PE=1 SV=3	1	9	9	9	77.1	77.1	77.1	16.859	144	144	0	29.707	11950000	14513000	20991000	16440000	14013000	26031000	18194000	12395000	26797000	7068900	14190000	18600000	16884000	21088000	28915000	14619000	8526000	22292000	9556900	4718700	11153000	18172000	0	14397000	10420000	11543000	0	20824000	13961000	7593900	12992000	14409000
sp|Q922M5|CDA7L_MOUSE	sp|Q922M5|CDA7L_MOUSE	2	2	2	>sp|Q922M5|CDA7L_MOUSE Cell division cycle-associated 7-like protein OS=Mus musculus GN=Cdca7l PE=2 SV=1	1	2	2	2	7.1	7.1	7.1	50.248	438	438	0.0032043	4.0983	0	0	0	0	0	0	0	0	0	0	0	0	0	0	0	0	0	0	0	0	0	0	0	0	0	0	0	0	0	0	0	0
sp|Q8K1E6|ALKB3_MOUSE	sp|Q8K1E6|ALKB3_MOUSE	2	2	2	>sp|Q8K1E6|ALKB3_MOUSE Alpha-ketoglutarate-dependent dioxygenase alkB homolog 3 OS=Mus musculus GN=Alkbh3 PE=1 SV=1	1	2	2	2	10.1	10.1	10.1	33.061	286	286	0	26.677	0	0	0	0	0	0	0	0	0	0	0	9672200	0	0	7941700	0	0	15884000	0	0	0	0	9561700	6861400	0	0	0	0	0	0	0	0
sp|Q8K3J1|NDUS8_MOUSE	sp|Q8K3J1|NDUS8_MOUSE	6	6	6	>sp|Q8K3J1|NDUS8_MOUSE NADH dehydrogenase [ubiquinone] iron-sulfur protein 8, mitochondrial OS=Mus musculus GN=Ndufs8 PE=1 SV=1	1	6	6	6	34.9	34.9	34.9	24.038	212	212	0	63.137	43625000	41574000	42329000	53394000	40453000	39728000	43528000	43841000	36616000	38759000	36887000	46781000	35338000	37852000	41132000	35715000	41404000	51450000	54866000	43734000	32617000	68319000	63079000	48253000	56284000	51684000	53420000	47454000	45687000	43845000	64853000	47838000
sp|Q9Z0Y1|DCTN3_MOUSE	sp|Q9Z0Y1|DCTN3_MOUSE	3	3	3	>sp|Q9Z0Y1|DCTN3_MOUSE Dynactin subunit 3 OS=Mus musculus GN=Dctn3 PE=2 SV=2	1	3	3	3	21.5	21.5	21.5	20.978	186	186	0.0026991	4.3478	0	2429600	4660400	0	0	0	3139600	0	0	0	0	0	0	0	0	0	0	0	0	0	0	0	0	0	0	0	0	0	0	0	0	0
sp|P52480|KPYM_MOUSE	sp|P52480|KPYM_MOUSE	68	68	65	>sp|P52480|KPYM_MOUSE Pyruvate kinase PKM OS=Mus musculus GN=Pkm PE=1 SV=4	1	68	68	65	90.8	90.8	87.6	57.844	531	531	0	323.31	27689000000	24702000000	28023000000	30532000000	28509000000	28698000000	33407000000	29189000000	29384000000	28086000000	27741000000	26890000000	29826000000	28592000000	30154000000	29942000000	28073000000	32477000000	20699000000	20633000000	19616000000	27183000000	25216000000	23357000000	24736000000	21690000000	22321000000	23910000000	21504000000	22433000000	23970000000	23442000000
sp|Q8BXZ1|TMX3_MOUSE	sp|Q8BXZ1|TMX3_MOUSE	10	10	10	>sp|Q8BXZ1|TMX3_MOUSE Protein disulfide-isomerase TMX3 OS=Mus musculus GN=Tmx3 PE=1 SV=2	1	10	10	10	28.9	28.9	28.9	51.847	456	456	0	86.962	39985000	31967000	27678000	35439000	33718000	33432000	38475000	30671000	41476000	24513000	31352000	35897000	31820000	38496000	37554000	34025000	24935000	33926000	27073000	32735000	31874000	37518000	27408000	44776000	32333000	31276000	29578000	27275000	28148000	33532000	34030000	31694000
sp|P50518|VATE1_MOUSE	sp|P50518|VATE1_MOUSE	10	10	6	>sp|P50518|VATE1_MOUSE V-type proton ATPase subunit E 1 OS=Mus musculus GN=Atp6v1e1 PE=1 SV=2	1	10	10	6	47.3	47.3	29.2	26.157	226	226	0	180.92	45724000	31623000	62048000	41818000	52020000	53844000	64386000	41052000	43978000	42655000	39000000	47945000	40878000	42982000	64794000	48869000	45762000	40936000	48674000	44252000	50929000	75170000	63698000	39448000	64677000	52793000	39411000	73863000	36912000	64686000	64762000	66514000
sp|P97789|XRN1_MOUSE	sp|P97789|XRN1_MOUSE	10	10	10	>sp|P97789|XRN1_MOUSE 5-3 exoribonuclease 1 OS=Mus musculus GN=Xrn1 PE=1 SV=1	1	10	10	10	9.7	9.7	9.7	194.31	1719	1719	0	20.628	49568000	28550000	27532000	43273000	36407000	37374000	36414000	37233000	32982000	45618000	44229000	46469000	42776000	44883000	61185000	55820000	42862000	53361000	65343000	60243000	62445000	59854000	68232000	60769000	60141000	78729000	59228000	57890000	60378000	66700000	45150000	52883000
sp|O35215|DOPD_MOUSE	sp|O35215|DOPD_MOUSE	5	5	5	>sp|O35215|DOPD_MOUSE D-dopachrome decarboxylase OS=Mus musculus GN=Ddt PE=1 SV=3	1	5	5	5	55.1	55.1	55.1	13.077	118	118	0	20.31	0	0	0	0	0	0	0	0	0	0	0	0	0	0	0	0	0	0	16995000	20663000	18942000	12699000	28018000	16833000	7110500	20363000	0	14953000	0	22928000	11306000	15115000
sp|Q9D753|EXOS8_MOUSE	sp|Q9D753|EXOS8_MOUSE	8	8	8	>sp|Q9D753|EXOS8_MOUSE Exosome complex component RRP43 OS=Mus musculus GN=Exosc8 PE=2 SV=1	1	8	8	8	32.6	32.6	32.6	29.949	276	276	0	95.792	50298000	62375000	53296000	79863000	74677000	46709000	60533000	80033000	57140000	93133000	73358000	56968000	65716000	60705000	36898000	62936000	81648000	48056000	50472000	82610000	65596000	74280000	93848000	87010000	68451000	93057000	65388000	76415000	86523000	60258000	69276000	77555000
sp|Q9JKR6|HYOU1_MOUSE	sp|Q9JKR6|HYOU1_MOUSE	42	42	42	>sp|Q9JKR6|HYOU1_MOUSE Hypoxia up-regulated protein 1 OS=Mus musculus GN=Hyou1 PE=1 SV=1	1	42	42	42	42.4	42.4	42.4	111.18	999	999	0	323.31	426550000	464460000	493110000	451510000	462930000	593350000	513430000	506600000	566750000	455630000	498150000	535670000	446620000	444820000	487500000	507040000	508090000	556160000	405330000	441160000	475560000	537090000	483590000	551750000	468520000	453120000	532230000	501680000	456440000	534530000	487570000	444760000
sp|Q62388|ATM_MOUSE	sp|Q62388|ATM_MOUSE	5	5	4	>sp|Q62388|ATM_MOUSE Serine-protein kinase ATM OS=Mus musculus GN=Atm PE=1 SV=2	1	5	5	4	2.7	2.7	2.3	349.41	3066	3066	0.0034238	3.7854	6226000	11356000	4009600	12132000	11803000	0	10080000	13380000	7969000	12024000	13244000	5102500	10032000	12985000	7582300	10205000	13412000	6764400	10629000	0	9492200	8684600	11558000	11618000	10795000	9094000	7958700	11777000	12836000	8861100	11669000	12798000
sp|Q9QYE6|GOGA5_MOUSE	sp|Q9QYE6|GOGA5_MOUSE	6	6	6	>sp|Q9QYE6|GOGA5_MOUSE Golgin subfamily A member 5 OS=Mus musculus GN=Golga5 PE=1 SV=2	1	6	6	6	13.7	13.7	13.7	82.367	729	729	0	45.594	15960000	7346400	6521200	0	8333400	11191000	0	8744400	11686000	7132600	10060000	9097700	0	0	6587800	0	9991800	6902700	7530600	3703400	0	0	9130900	0	0	12071000	0	0	10246000	0	4448800	11503000
sp|O70333|CRIPT_MOUSE	sp|O70333|CRIPT_MOUSE	3	3	3	>sp|O70333|CRIPT_MOUSE Cysteine-rich PDZ-binding protein OS=Mus musculus GN=Cript PE=1 SV=1	1	3	3	3	25.7	25.7	25.7	11.271	101	101	0	22.56	9539500	12863000	9638600	13651000	29353000	19501000	9718700	19424000	22221000	15481000	20626000	22842000	16207000	18087000	4520100	21326000	17725000	11841000	19855000	14586000	11329000	21766000	23754000	22971000	34101000	18702000	12809000	37394000	36754000	17197000	24874000	16370000
sp|Q921Y0|MOB1A_MOUSE;sp|Q8BPB0|MOB1B_MOUSE	sp|Q921Y0|MOB1A_MOUSE;sp|Q8BPB0|MOB1B_MOUSE	5;5	5;5	5;5	>sp|Q921Y0|MOB1A_MOUSE MOB kinase activator 1A OS=Mus musculus GN=Mob1a PE=2 SV=3;>sp|Q8BPB0|MOB1B_MOUSE MOB kinase activator 1B OS=Mus musculus GN=Mob1b PE=2 SV=3	2	5	5	5	25	25	25	25.079	216	216;216	0	38.416	38536000	41846000	58840000	36156000	69125000	84266000	26891000	63624000	34687000	36936000	63756000	83696000	28430000	62957000	26205000	22215000	60807000	48360000	13091000	34288000	34950000	32502000	62422000	23246000	53797000	58820000	29403000	18775000	26373000	22383000	52598000	54150000
sp|Q9Z2G6|SE1L1_MOUSE	sp|Q9Z2G6|SE1L1_MOUSE	3	3	3	>sp|Q9Z2G6|SE1L1_MOUSE Protein sel-1 homolog 1 OS=Mus musculus GN=Sel1l PE=2 SV=2	1	3	3	3	7.5	7.5	7.5	88.339	790	790	0	38.879	12359000	0	11788000	22783000	0	19254000	18006000	17077000	18362000	24404000	0	21936000	20477000	30344000	8617300	20847000	0	9341300	7560100	0	12722000	17171000	0	0	15662000	14440000	11888000	15687000	0	12377000	20443000	0
sp|Q9CQF3|CPSF5_MOUSE	sp|Q9CQF3|CPSF5_MOUSE	12	12	12	>sp|Q9CQF3|CPSF5_MOUSE Cleavage and polyadenylation specificity factor subunit 5 OS=Mus musculus GN=Nudt21 PE=1 SV=1	1	12	12	12	44.9	44.9	44.9	26.24	227	227	0	271.9	178460000	161660000	176870000	168410000	151110000	160500000	202190000	136780000	155030000	159410000	149290000	180740000	188060000	170030000	267410000	206240000	137410000	173230000	163440000	161610000	135820000	180570000	241460000	204020000	173470000	201270000	209470000	181710000	194030000	218460000	200840000	170420000
sp|Q5M8N4|D39U1_MOUSE	sp|Q5M8N4|D39U1_MOUSE	3	3	3	>sp|Q5M8N4|D39U1_MOUSE Epimerase family protein SDR39U1 OS=Mus musculus GN=Sdr39u1 PE=2 SV=1	1	3	3	3	7.8	7.8	7.8	32.994	308	308	0.0039113	3.5613	0	6656300	4439700	0	0	0	0	0	0	0	0	0	0	0	0	0	6578800	0	0	5444300	0	5437400	0	0	0	0	0	4969300	0	0	6790100	7145700
sp|Q3TKT4|SMCA4_MOUSE	sp|Q3TKT4|SMCA4_MOUSE	34	34	25	>sp|Q3TKT4|SMCA4_MOUSE Transcription activator BRG1 OS=Mus musculus GN=Smarca4 PE=1 SV=1	1	34	34	25	24.6	24.6	19.2	181.43	1613	1613	0	323.31	104140000	103280000	94005000	123310000	128400000	98907000	119710000	125820000	104630000	125920000	131290000	86043000	113720000	129500000	112800000	126540000	132510000	96187000	99665000	96696000	80429000	114310000	143560000	114030000	120750000	127160000	81738000	126790000	125050000	103730000	124460000	111410000
sp|Q8R1S0|COQ6_MOUSE	sp|Q8R1S0|COQ6_MOUSE	3	3	3	>sp|Q8R1S0|COQ6_MOUSE Ubiquinone biosynthesis monooxygenase COQ6, mitochondrial OS=Mus musculus GN=Coq6 PE=1 SV=3	1	3	3	3	8.4	8.4	8.4	51.392	476	476	0	34.423	7583400	9491500	9896700	5237700	20211000	10929000	12097000	12568000	13429000	11017000	19317000	0	14290000	16690000	12042000	10815000	17450000	16780000	10368000	9093300	9655800	17368000	11580000	13636000	20107000	5344800	15260000	8348900	20407000	11119000	18375000	17364000
sp|Q60596|XRCC1_MOUSE	sp|Q60596|XRCC1_MOUSE	15	15	15	>sp|Q60596|XRCC1_MOUSE DNA repair protein XRCC1 OS=Mus musculus GN=Xrcc1 PE=1 SV=2	1	15	15	15	36.8	36.8	36.8	68.97	631	631	0	74.356	21099000	36896000	16812000	29830000	44857000	24629000	29799000	46513000	21486000	28983000	36116000	21965000	52546000	56519000	18029000	22888000	34094000	16890000	25413000	24148000	44510000	14405000	25101000	10763000	16768000	22845000	14283000	27954000	30128000	17294000	18427000	27761000
sp|Q9D0R9|WDR89_MOUSE	sp|Q9D0R9|WDR89_MOUSE	4	4	3	>sp|Q9D0R9|WDR89_MOUSE WD repeat-containing protein 89 OS=Mus musculus GN=Wdr89 PE=2 SV=1	1	4	4	3	21.8	21.8	17.6	42.469	386	386	0.00031536	11.042	0	0	0	0	0	0	0	0	0	0	0	0	0	0	0	0	0	0	0	0	0	0	0	0	0	0	0	0	0	9227800	0	0
sp|Q810V0|MPP10_MOUSE	sp|Q810V0|MPP10_MOUSE	15	15	15	>sp|Q810V0|MPP10_MOUSE U3 small nucleolar ribonucleoprotein protein MPP10 OS=Mus musculus GN=Mphosph10 PE=1 SV=2	1	15	15	15	32.2	32.2	32.2	78.734	681	681	0	87.086	77743000	97565000	102250000	99033000	89303000	102720000	127610000	104000000	106230000	93732000	103330000	111610000	98464000	98349000	162860000	74609000	85675000	104390000	70196000	84134000	94968000	88700000	107420000	97472000	104460000	88734000	91730000	97970000	115160000	102480000	61363000	74842000
sp|P09925|SURF1_MOUSE	sp|P09925|SURF1_MOUSE	4	4	4	>sp|P09925|SURF1_MOUSE Surfeit locus protein 1 OS=Mus musculus GN=Surf1 PE=2 SV=3	1	4	4	4	25.2	25.2	25.2	34.798	306	306	0	51.686	0	0	10999000	0	0	26847000	0	0	18274000	0	30789000	14972000	22821000	0	26714000	0	18319000	11662000	0	0	0	0	0	14509000	0	0	18305000	20524000	0	0	14293000	0
sp|Q3TDD9|PPR21_MOUSE	sp|Q3TDD9|PPR21_MOUSE	9	9	9	>sp|Q3TDD9|PPR21_MOUSE Protein phosphatase 1 regulatory subunit 21 OS=Mus musculus GN=Ppp1r21 PE=2 SV=2	1	9	9	9	16.2	16.2	16.2	88.337	780	780	0	25.378	16186000	10576000	15333000	15799000	0	18405000	26863000	17673000	20469000	12773000	0	15293000	12000000	5586100	21358000	16116000	0	0	19169000	17435000	8756600	17522000	11286000	17984000	23310000	13909000	15157000	23848000	20586000	0	10605000	14037000
sp|Q9CQE6|ASF1A_MOUSE	sp|Q9CQE6|ASF1A_MOUSE	3	2	2	>sp|Q9CQE6|ASF1A_MOUSE Histone chaperone ASF1A OS=Mus musculus GN=Asf1a PE=2 SV=1	1	3	2	2	16.7	12.7	12.7	22.942	204	204	0	44.339	0	0	0	0	0	0	0	0	0	0	0	0	0	0	14984000	0	0	11731000	0	0	0	0	0	0	0	17479000	0	0	0	13423000	0	0
sp|P97377|CDK2_MOUSE	sp|P97377|CDK2_MOUSE;sp|Q80YP0|CDK3_MOUSE	12;3	10;1	10;1	>sp|P97377|CDK2_MOUSE Cyclin-dependent kinase 2 OS=Mus musculus GN=Cdk2 PE=1 SV=2	2	12	10	10	42.2	36.7	36.7	38.978	346	346;303	0	113.43	47000000	56433000	75739000	57698000	62987000	90811000	64989000	75562000	61989000	63523000	72392000	78238000	58439000	65545000	84427000	53569000	65239000	64752000	52284000	71643000	90915000	74497000	90299000	82825000	78190000	68192000	80063000	91848000	70343000	77335000	77262000	54796000
sp|Q921J2|RHEB_MOUSE	sp|Q921J2|RHEB_MOUSE	4	4	4	>sp|Q921J2|RHEB_MOUSE GTP-binding protein Rheb OS=Mus musculus GN=Rheb PE=1 SV=1	1	4	4	4	29.9	29.9	29.9	20.451	184	184	0	31.559	1499600000	1239900000	951410000	1281700000	2023700000	1822400000	1183400000	446050000	1551200000	1242500000	1068600000	1988100000	1197600000	3596300000	1647300000	1311400000	3801800000	1182200000	453100000	1448200000	1190900000	1362300000	737220000	1940800000	1719500000	0	0	901300000	1473200000	0	1203500000	2451400000
sp|Q9WVH4|FOXO3_MOUSE	sp|Q9WVH4|FOXO3_MOUSE	2	2	2	>sp|Q9WVH4|FOXO3_MOUSE Forkhead box protein O3 OS=Mus musculus GN=Foxo3 PE=1 SV=1	1	2	2	2	6	6	6	71.064	672	672	0.003183	3.9441	0	0	0	0	0	0	0	0	0	0	0	0	0	0	0	0	0	0	0	0	0	0	0	0	0	0	0	0	0	0	0	0
sp|Q80U58|PUM2_MOUSE	sp|Q80U58|PUM2_MOUSE	7	4	4	>sp|Q80U58|PUM2_MOUSE Pumilio homolog 2 OS=Mus musculus GN=Pum2 PE=1 SV=2	1	7	4	4	8.6	6.5	6.5	114.31	1066	1066	0	78.929	22722000	16781000	16098000	21205000	21710000	12714000	22973000	15502000	19945000	24690000	22096000	19718000	21533000	20706000	26082000	25733000	16176000	20675000	17717000	15518000	17160000	15910000	13967000	18918000	17183000	25832000	29896000	19457000	21268000	25216000	19200000	20691000
sp|P63087|PP1G_MOUSE	sp|P63087|PP1G_MOUSE	15	5	4	>sp|P63087|PP1G_MOUSE Serine/threonine-protein phosphatase PP1-gamma catalytic subunit OS=Mus musculus GN=Ppp1cc PE=1 SV=1	1	15	5	4	47.7	16.7	13.3	36.983	323	323	0	98.751	61358000	52960000	60783000	53592000	53271000	49974000	55925000	57237000	56459000	66798000	54623000	35019000	64390000	55895000	58092000	48690000	47318000	46869000	42327000	42863000	43412000	49439000	104870000	47470000	41514000	88070000	48416000	44371000	63812000	41704000	51766000	70943000
sp|Q52KI8|SRRM1_MOUSE	sp|Q52KI8|SRRM1_MOUSE	19	19	15	>sp|Q52KI8|SRRM1_MOUSE Serine/arginine repetitive matrix protein 1 OS=Mus musculus GN=Srrm1 PE=1 SV=2	1	19	19	15	23	23	18.7	106.86	946	946	0	323.31	92797000	95960000	82812000	83943000	87636000	79147000	100170000	71191000	68942000	66363000	71149000	75135000	99379000	112580000	119970000	73502000	105100000	78937000	93055000	94602000	65194000	121470000	117380000	71840000	117050000	116300000	96469000	89526000	165840000	125280000	75207000	158030000
sp|Q9D898|ARP5L_MOUSE	sp|Q9D898|ARP5L_MOUSE	9	9	9	>sp|Q9D898|ARP5L_MOUSE Actin-related protein 2/3 complex subunit 5-like protein OS=Mus musculus GN=Arpc5l PE=1 SV=1	1	9	9	9	66.7	66.7	66.7	16.98	153	153	0	166.86	131010000	102720000	109950000	163800000	116060000	109320000	171870000	117410000	123270000	41509000	117390000	126880000	120680000	108740000	144120000	127970000	114650000	128870000	116900000	108070000	70882000	149160000	144100000	129630000	148620000	152880000	158710000	170620000	117490000	200030000	163570000	137720000
sp|Q8BGW0|THMS1_MOUSE	sp|Q8BGW0|THMS1_MOUSE	21	21	21	>sp|Q8BGW0|THMS1_MOUSE Protein THEMIS OS=Mus musculus GN=Themis PE=1 SV=1	1	21	21	21	43.2	43.2	43.2	72.78	636	636	0	323.31	104600000	108730000	108040000	107210000	103290000	122450000	132200000	120060000	106140000	105220000	117700000	128630000	117820000	138460000	186990000	127220000	117430000	143930000	65849000	82105000	76535000	79278000	102990000	97572000	90295000	74914000	96801000	98892000	85782000	74237000	85238000	61975000
sp|Q9R0X0|MED20_MOUSE	sp|Q9R0X0|MED20_MOUSE	2	2	2	>sp|Q9R0X0|MED20_MOUSE Mediator of RNA polymerase II transcription subunit 20 OS=Mus musculus GN=Med20 PE=1 SV=1	1	2	2	2	11.8	11.8	11.8	23.192	212	212	0.00030111	8.8596	6797700	0	0	7396400	0	7880000	8386200	10259000	6660100	0	8607500	6976300	7072000	9497900	8677600	6226500	5698600	0	6650800	7041600	5922600	0	0	0	0	7093200	6375500	0	0	6092200	9928400	7296500
sp|Q6ZPL9|DDX55_MOUSE	sp|Q6ZPL9|DDX55_MOUSE	4	4	4	>sp|Q6ZPL9|DDX55_MOUSE ATP-dependent RNA helicase DDX55 OS=Mus musculus GN=Ddx55 PE=1 SV=2	1	4	4	4	8.5	8.5	8.5	68.464	600	600	0	73.597	0	0	12191000	30696000	0	0	0	18961000	0	25704000	0	0	0	0	0	31884000	0	8223500	0	0	0	0	0	0	0	0	0	0	15335000	0	0	20050000
sp|Q921T2|TOIP1_MOUSE	sp|Q921T2|TOIP1_MOUSE	11	11	11	>sp|Q921T2|TOIP1_MOUSE Torsin-1A-interacting protein 1 OS=Mus musculus GN=Tor1aip1 PE=1 SV=3	1	11	11	11	25	25	25	66.78	595	595	0	216.37	73234000	63249000	71757000	87018000	79936000	96484000	77711000	90303000	105490000	101650000	97156000	100220000	95747000	90918000	76538000	101630000	98170000	96473000	85162000	83306000	98470000	105110000	86779000	83332000	127110000	123630000	96774000	119710000	126520000	94251000	102410000	101400000
sp|Q9CWN7|CNO11_MOUSE	sp|Q9CWN7|CNO11_MOUSE	2	2	2	>sp|Q9CWN7|CNO11_MOUSE CCR4-NOT transcription complex subunit 11 OS=Mus musculus GN=Cnot11 PE=2 SV=1	1	2	2	2	6.7	6.7	6.7	54.959	505	505	0.00031289	10.711	4964100	4359600	0	10383000	0	0	0	0	0	3828500	0	0	12138000	0	0	9822300	0	0	7302100	4745500	0	0	0	0	0	0	0	0	0	0	0	0
sp|A2AIV2|VIR_MOUSE	sp|A2AIV2|VIR_MOUSE	7	7	7	>sp|A2AIV2|VIR_MOUSE Protein virilizer homolog OS=Mus musculus GN=Kiaa1429 PE=1 SV=1	1	7	7	7	5.5	5.5	5.5	201.44	1811	1811	0.00032227	12.525	74526000	49617000	19370000	131690000	139670000	55316000	68492000	137240000	54509000	117660000	155040000	64997000	109210000	124020000	30845000	108300000	120020000	85215000	32796000	73688000	42486000	39195000	26976000	76766000	45319000	21361000	0	45624000	37602000	2472300	52867000	51573000
sp|P57746|VATD_MOUSE	sp|P57746|VATD_MOUSE	2	2	2	>sp|P57746|VATD_MOUSE V-type proton ATPase subunit D OS=Mus musculus GN=Atp6v1d PE=1 SV=1	1	2	2	2	9.3	9.3	9.3	28.369	247	247	0.0097943	2.3129	0	0	0	0	0	0	0	0	0	0	0	0	0	0	0	0	0	0	0	0	0	0	0	0	0	0	0	0	4064500	0	0	0
sp|Q64213|SF01_MOUSE	sp|Q64213|SF01_MOUSE	25	25	24	>sp|Q64213|SF01_MOUSE Splicing factor 1 OS=Mus musculus GN=Sf1 PE=1 SV=6	1	25	25	24	31.9	31.9	31.7	70.402	653	653	0	323.31	692820000	610070000	602550000	882650000	793730000	724150000	852210000	800070000	721250000	771130000	804030000	682860000	835050000	736510000	830360000	823210000	740030000	750880000	641480000	655530000	507160000	921130000	869310000	711280000	875650000	827920000	644000000	844710000	725150000	703170000	838870000	827030000
sp|Q9JIY5|HTRA2_MOUSE	sp|Q9JIY5|HTRA2_MOUSE	8	8	7	>sp|Q9JIY5|HTRA2_MOUSE Serine protease HTRA2, mitochondrial OS=Mus musculus GN=Htra2 PE=1 SV=2	1	8	8	7	28.2	28.2	28.2	49.348	458	458	0	54.495	15128000	16109000	24320000	22042000	16980000	38603000	21853000	21571000	24629000	18519000	20751000	24355000	16055000	20849000	24080000	17454000	20785000	28550000	15805000	17432000	13448000	14805000	17764000	0	19310000	23791000	12693000	8927500	17254000	26771000	21051000	15020000
sp|Q2YDW2|MSTO1_MOUSE	sp|Q2YDW2|MSTO1_MOUSE	9	9	9	>sp|Q2YDW2|MSTO1_MOUSE Protein misato homolog 1 OS=Mus musculus GN=Msto1 PE=2 SV=1	1	9	9	9	23.2	23.2	23.2	61.23	556	556	0	15.716	21425000	16332000	16571000	12917000	15322000	0	23527000	27463000	21781000	6034400	16673000	16731000	13570000	13794000	23452000	10114000	24286000	14534000	7942400	17435000	13968000	15916000	18493000	15636000	22656000	16613000	16799000	34265000	0	15150000	0	11574000
sp|Q80XP8|FA76B_MOUSE	sp|Q80XP8|FA76B_MOUSE	5	5	5	>sp|Q80XP8|FA76B_MOUSE Protein FAM76B OS=Mus musculus GN=Fam76b PE=2 SV=1	1	5	5	5	18	18	18	38.555	339	339	0.00030414	9.3639	18237000	29662000	14283000	35545000	31850000	0	19509000	60139000	0	39878000	61149000	1298800	55482000	47379000	0	40195000	40233000	0	28400000	25911000	43068000	19303000	25741000	21699000	22220000	15935000	4415100	40268000	17713000	17638000	34699000	21135000
sp|Q8R323|RFC3_MOUSE	sp|Q8R323|RFC3_MOUSE	12	12	12	>sp|Q8R323|RFC3_MOUSE Replication factor C subunit 3 OS=Mus musculus GN=Rfc3 PE=2 SV=1	1	12	12	12	40.4	40.4	40.4	40.526	356	356	0	153.84	44910000	39062000	54103000	57405000	57530000	76453000	69039000	64303000	77444000	69660000	65064000	53082000	58953000	68630000	77086000	75525000	65131000	45146000	48434000	57289000	68848000	79614000	60689000	67063000	68503000	49011000	57041000	54311000	67111000	41122000	69233000	57333000
sp|Q8BK64|AHSA1_MOUSE	sp|Q8BK64|AHSA1_MOUSE	21	21	20	>sp|Q8BK64|AHSA1_MOUSE Activator of 90 kDa heat shock protein ATPase homolog 1 OS=Mus musculus GN=Ahsa1 PE=2 SV=2	1	21	21	20	84.6	84.6	82.8	38.117	338	338	0	323.31	234070000	216710000	270590000	268890000	243080000	335180000	296070000	275800000	313220000	267450000	280530000	285390000	308260000	263500000	380480000	273950000	266850000	326040000	177760000	200410000	220560000	218740000	246610000	263950000	229070000	205270000	269270000	234150000	156870000	237100000	213710000	232040000
sp|Q8BTT6|DIEXF_MOUSE	sp|Q8BTT6|DIEXF_MOUSE	7	7	7	>sp|Q8BTT6|DIEXF_MOUSE Digestive organ expansion factor homolog OS=Mus musculus GN=Diexf PE=2 SV=2	1	7	7	7	12	12	12	88.817	772	772	0.0044202	3.5086	0	0	3807000	0	0	0	0	0	0	0	0	5035500	0	5868500	4600200	0	0	5476500	3174400	0	0	0	0	0	0	0	0	0	0	0	0	0
sp|Q9CPN8|IF2B3_MOUSE	sp|Q9CPN8|IF2B3_MOUSE;sp|Q5SF07|IF2B2_MOUSE	12;2	12;2	12;2	>sp|Q9CPN8|IF2B3_MOUSE Insulin-like growth factor 2 mRNA-binding protein 3 OS=Mus musculus GN=Igf2bp3 PE=1 SV=1	2	12	12	12	31.4	31.4	31.4	63.574	579	579;592	0	67.331	93210000	101860000	61738000	98124000	98045000	0	104940000	45438000	0	127340000	77355000	156110000	51141000	98312000	133860000	0	114320000	68632000	82013000	70929000	55591000	185870000	55370000	93237000	116510000	0	95248000	152540000	73893000	90739000	100180000	130660000
sp|Q9JJ94|SSNA1_MOUSE	sp|Q9JJ94|SSNA1_MOUSE	3	3	3	>sp|Q9JJ94|SSNA1_MOUSE Sjoegren syndrome nuclear autoantigen 1 homolog OS=Mus musculus GN=Ssna1 PE=3 SV=1	1	3	3	3	34.5	34.5	34.5	13.557	119	119	0	44.766	10389000	15216000	9717800	10125000	18449000	19130000	12920000	16596000	17305000	15750000	0	17621000	10065000	16783000	18833000	12545000	15642000	11329000	14603000	12905000	21576000	21269000	0	21749000	18450000	14279000	19179000	19997000	13235000	21393000	23000000	0
sp|Q9DBC0|SELO_MOUSE	sp|Q9DBC0|SELO_MOUSE	2	2	2	>sp|Q9DBC0|SELO_MOUSE Selenoprotein O OS=Mus musculus GN=Selo PE=2 SV=4	1	2	2	2	7.2	7.2	7.2	74.22	667	667	0.0034211	3.7654	0	4708800	9847800	0	0	0	0	0	0	0	3097400	0	0	0	0	0	0	0	5001000	0	3760500	0	0	0	0	0	0	0	0	0	0	0
sp|Q99MP8|BRAP_MOUSE	sp|Q99MP8|BRAP_MOUSE	2	2	2	>sp|Q99MP8|BRAP_MOUSE BRCA1-associated protein OS=Mus musculus GN=Brap PE=2 SV=1	1	2	2	2	5.9	5.9	5.9	66.99	591	591	0.00087745	7.4375	3410000	11513000	9134300	0	0	0	0	0	0	0	0	0	0	0	6606700	0	0	6932300	6183300	0	0	0	0	0	0	0	0	0	0	0	0	0
sp|Q64311|NTAN1_MOUSE	sp|Q64311|NTAN1_MOUSE	7	7	7	>sp|Q64311|NTAN1_MOUSE Protein N-terminal asparagine amidohydrolase OS=Mus musculus GN=Ntan1 PE=2 SV=3	1	7	7	7	29.4	29.4	29.4	34.595	310	310	0	82.341	31583000	29252000	26661000	32102000	37143000	38072000	38917000	25205000	31723000	31472000	32513000	33722000	33462000	19729000	31801000	32479000	26611000	32424000	37162000	23584000	17451000	31967000	86780000	35568000	27296000	31382000	37089000	31105000	30456000	34720000	31131000	33974000
sp|Q8BTY2|S4A7_MOUSE	sp|Q8BTY2|S4A7_MOUSE	3	3	3	>sp|Q8BTY2|S4A7_MOUSE Sodium bicarbonate cotransporter 3 OS=Mus musculus GN=Slc4a7 PE=1 SV=2	1	3	3	3	4.2	4.2	4.2	116.51	1034	1034	0.00086232	6.675	0	0	0	0	0	0	0	0	8877800	0	0	11842000	0	0	18161000	0	0	0	0	0	0	0	0	0	0	0	0	0	0	0	0	0
sp|Q8BFR6|ZFAN1_MOUSE	sp|Q8BFR6|ZFAN1_MOUSE	2	2	2	>sp|Q8BFR6|ZFAN1_MOUSE AN1-type zinc finger protein 1 OS=Mus musculus GN=Zfand1 PE=1 SV=1	1	2	2	2	11.9	11.9	11.9	30.202	268	268	0.003422	3.7731	0	9758600	6302300	8850700	10796000	6293100	0	8517300	8463200	0	8788400	8171100	0	6306900	5630400	0	0	9104300	0	0	0	8740500	5011600	7867600	11406000	11088000	0	8253700	12752000	0	3060400	6202000
sp|O70494|SP3_MOUSE	sp|O70494|SP3_MOUSE	4	4	4	>sp|O70494|SP3_MOUSE Transcription factor Sp3 OS=Mus musculus GN=Sp3 PE=1 SV=2	1	4	4	4	7.9	7.9	7.9	82.361	783	783	0	156.43	40686000	49311000	41220000	68404000	70097000	40121000	43725000	67549000	39585000	61347000	75598000	53930000	70004000	65337000	18518000	72722000	75214000	25517000	56869000	53764000	43550000	97802000	97450000	72951000	103110000	93666000	41847000	96778000	104200000	48090000	82748000	76982000
sp|Q6PB44|PTN23_MOUSE	sp|Q6PB44|PTN23_MOUSE	7	7	7	>sp|Q6PB44|PTN23_MOUSE Tyrosine-protein phosphatase non-receptor type 23 OS=Mus musculus GN=Ptpn23 PE=1 SV=2	1	7	7	7	5.9	5.9	5.9	185.21	1692	1692	0.0048969	3.2944	0	0	0	0	0	0	0	0	0	0	0	0	0	0	0	0	0	0	0	0	0	0	0	0	0	0	0	0	0	0	0	0
sp|Q8VBT9|ASPC1_MOUSE	sp|Q8VBT9|ASPC1_MOUSE	12	12	12	>sp|Q8VBT9|ASPC1_MOUSE Tether containing UBX domain for GLUT4 OS=Mus musculus GN=Aspscr1 PE=1 SV=1	1	12	12	12	34.9	34.9	34.9	59.795	550	550	0	125.69	26327000	27970000	25727000	0	28666000	34688000	19338000	25317000	40096000	0	14716000	39051000	9359800	25673000	15391000	31015000	27927000	22280000	38363000	20759000	21523000	29318000	0	33442000	0	21090000	36364000	0	0	32029000	11158000	24909000
sp|P84091|AP2M1_MOUSE	sp|P84091|AP2M1_MOUSE	13	13	13	>sp|P84091|AP2M1_MOUSE AP-2 complex subunit mu OS=Mus musculus GN=Ap2m1 PE=1 SV=1	1	13	13	13	35.2	35.2	35.2	49.654	435	435	0	98.959	48995000	34388000	76834000	46863000	44208000	43999000	79656000	55051000	49629000	71155000	44565000	46667000	44852000	37784000	93097000	59706000	49828000	57558000	27388000	30317000	26987000	46638000	36475000	31437000	39044000	26880000	40352000	42458000	35421000	37883000	34357000	27536000
sp|Q8R2M2|TDIF2_MOUSE	sp|Q8R2M2|TDIF2_MOUSE	24	24	24	>sp|Q8R2M2|TDIF2_MOUSE Deoxynucleotidyltransferase terminal-interacting protein 2 OS=Mus musculus GN=Dnttip2 PE=1 SV=1	1	24	24	24	39.2	39.2	39.2	84.276	758	758	0	323.31	104850000	164210000	87942000	70129000	154350000	151950000	84869000	110020000	150620000	126020000	126490000	151360000	85754000	162560000	131440000	119110000	189670000	125790000	114180000	140800000	84996000	91530000	140970000	86575000	176420000	107680000	127690000	154200000	109040000	125880000	145620000	134640000
sp|Q6NZL6|TONSL_MOUSE	sp|Q6NZL6|TONSL_MOUSE	2	2	2	>sp|Q6NZL6|TONSL_MOUSE Tonsoku-like protein OS=Mus musculus GN=Tonsl PE=2 SV=2	1	2	2	2	1.9	1.9	1.9	151.11	1363	1363	0.0055838	3.0059	0	0	4256400	0	0	0	0	0	0	0	0	3270400	0	0	5617100	0	0	0	0	0	0	0	0	0	0	0	0	0	0	0	0	0
sp|Q3UHD9|AGAP2_MOUSE	sp|Q3UHD9|AGAP2_MOUSE	7	7	7	>sp|Q3UHD9|AGAP2_MOUSE Arf-GAP with GTPase, ANK repeat and PH domain-containing protein 2 OS=Mus musculus GN=Agap2 PE=2 SV=1	1	7	7	7	10.6	10.6	10.6	124.51	1186	1186	0.00031776	11.629	7951300	3926700	6344600	0	8873900	0	0	0	0	0	6882400	0	0	5127800	0	0	0	9056300	0	7244000	0	0	0	0	0	0	0	0	0	0	0	0
sp|Q61733|RT31_MOUSE	sp|Q61733|RT31_MOUSE	8	8	8	>sp|Q61733|RT31_MOUSE 28S ribosomal protein S31, mitochondrial OS=Mus musculus GN=Mrps31 PE=2 SV=1	1	8	8	8	25	25	25	43.88	384	384	0	35.816	35352000	29565000	30543000	43114000	36586000	66604000	41977000	44175000	42551000	45722000	43555000	52518000	49713000	45159000	22780000	43790000	39794000	31644000	29406000	24458000	40900000	54257000	43305000	33357000	50350000	45441000	47972000	33654000	29940000	35114000	45997000	30668000
sp|Q9EPB4|ASC_MOUSE	sp|Q9EPB4|ASC_MOUSE	9	9	9	>sp|Q9EPB4|ASC_MOUSE Apoptosis-associated speck-like protein containing a CARD OS=Mus musculus GN=Pycard PE=1 SV=1	1	9	9	9	62.2	62.2	62.2	21.458	193	193	0	323.31	253430000	251580000	324440000	295970000	254350000	231430000	299350000	264540000	214840000	313180000	256020000	230320000	301830000	267210000	389130000	262770000	255170000	499460000	243160000	215180000	237710000	303520000	313030000	300070000	293710000	292390000	305180000	299590000	337430000	323720000	326670000	331480000
sp|Q9QXT0|CNPY2_MOUSE	sp|Q9QXT0|CNPY2_MOUSE	11	11	11	>sp|Q9QXT0|CNPY2_MOUSE Protein canopy homolog 2 OS=Mus musculus GN=Cnpy2 PE=1 SV=1	1	11	11	11	57.1	57.1	57.1	20.767	182	182	0	323.31	208730000	206860000	198430000	274600000	272620000	249490000	238030000	276320000	268020000	233890000	257990000	258420000	245830000	266450000	153610000	239990000	293170000	194390000	188120000	181620000	168970000	227100000	202860000	173550000	227140000	196520000	160970000	219460000	205980000	128030000	220070000	199270000
sp|Q8K1B8|URP2_MOUSE	sp|Q8K1B8|URP2_MOUSE	36	36	36	>sp|Q8K1B8|URP2_MOUSE Fermitin family homolog 3 OS=Mus musculus GN=Fermt3 PE=1 SV=1	1	36	36	36	60.6	60.6	60.6	75.634	665	665	0	323.31	764280000	797300000	779110000	767390000	785560000	888610000	858750000	739470000	841650000	779280000	894680000	757840000	874790000	927180000	913360000	787220000	859420000	887000000	653410000	666430000	478930000	729360000	924170000	702650000	633800000	793020000	700830000	726990000	739250000	686150000	609480000	794960000
sp|O70152|DPM1_MOUSE	sp|O70152|DPM1_MOUSE	7	7	7	>sp|O70152|DPM1_MOUSE Dolichol-phosphate mannosyltransferase subunit 1 OS=Mus musculus GN=Dpm1 PE=2 SV=1	1	7	7	7	30.8	30.8	30.8	29.174	260	260	0	21.46	11870000	19801000	18759000	16885000	16849000	29150000	18505000	14909000	25691000	17626000	25970000	26121000	18513000	20255000	19997000	20298000	19159000	13750000	17265000	13537000	19951000	19399000	25555000	27694000	32531000	23566000	30592000	16425000	19616000	24501000	20085000	16743000
sp|P70218|M4K1_MOUSE	sp|P70218|M4K1_MOUSE	15	15	14	>sp|P70218|M4K1_MOUSE Mitogen-activated protein kinase kinase kinase kinase 1 OS=Mus musculus GN=Map4k1 PE=1 SV=1	1	15	15	14	27.9	27.9	26.4	91.534	827	827	0	147.03	51187000	38886000	40696000	52661000	44438000	62082000	61061000	51002000	50326000	44503000	51632000	53006000	57787000	53681000	44695000	55339000	51670000	59618000	53623000	61491000	48609000	81257000	61415000	48874000	50128000	56054000	55257000	53052000	49217000	57514000	58654000	65359000
sp|P85094|ISC2A_MOUSE	sp|P85094|ISC2A_MOUSE	3	3	3	>sp|P85094|ISC2A_MOUSE Isochorismatase domain-containing protein 2A, mitochondrial OS=Mus musculus GN=Isoc2a PE=1 SV=1	1	3	3	3	23.8	23.8	23.8	22.417	206	206	0	67.92	0	0	15057000	0	0	22442000	0	0	15344000	0	0	12155000	0	0	24339000	0	0	14718000	0	0	26842000	0	0	30716000	0	22598000	30037000	0	14511000	30160000	0	21517000
sp|P29758|OAT_MOUSE	sp|P29758|OAT_MOUSE	22	22	22	>sp|P29758|OAT_MOUSE Ornithine aminotransferase, mitochondrial OS=Mus musculus GN=Oat PE=1 SV=1	1	22	22	22	63.1	63.1	63.1	48.354	439	439	0	323.31	343290000	344170000	366610000	350230000	368480000	341280000	365520000	356350000	356190000	344240000	355870000	363650000	349290000	358550000	533690000	340990000	374970000	420030000	237230000	273160000	234500000	264460000	328070000	222610000	240190000	276380000	252000000	248060000	277550000	235420000	265860000	312890000
sp|Q91YR7|PRP6_MOUSE	sp|Q91YR7|PRP6_MOUSE	35	35	35	>sp|Q91YR7|PRP6_MOUSE Pre-mRNA-processing factor 6 OS=Mus musculus GN=Prpf6 PE=2 SV=1	1	35	35	35	42.9	42.9	42.9	106.72	941	941	0	173.39	137420000	145160000	113920000	180280000	177510000	137870000	153170000	180940000	134380000	170830000	161460000	133480000	143780000	162470000	142840000	172230000	191690000	140650000	146790000	135710000	133320000	158630000	184610000	185500000	202360000	165370000	162710000	192660000	162660000	157020000	167420000	183600000
sp|Q9QYX7|PCLO_MOUSE	sp|Q9QYX7|PCLO_MOUSE	5	5	5	>sp|Q9QYX7|PCLO_MOUSE Protein piccolo OS=Mus musculus GN=Pclo PE=1 SV=4	1	5	5	5	1	1	1	550.83	5068	5068	0.0026998	4.3596	18486000	0	34875000	27726000	15061000	40744000	22128000	15924000	31896000	17782000	19496000	38381000	0	0	19686000	19157000	0	31519000	0	8976100	14846000	18432000	0	27744000	7894700	15911000	24525000	0	0	22757000	0	0
sp|Q3UCV8|OTUL_MOUSE	sp|Q3UCV8|OTUL_MOUSE	5	5	5	>sp|Q3UCV8|OTUL_MOUSE Ubiquitin thioesterase otulin OS=Mus musculus GN=Otulin PE=1 SV=1	1	5	5	5	21.9	21.9	21.9	40.32	352	352	0	16.321	13066000	0	12194000	0	17913000	8635600	16570000	13856000	0	15549000	8237600	5177100	8542900	8440200	0	15900000	18778000	8110300	11538000	11560000	13695000	10473000	16697000	7984000	13708000	10322000	10094000	6244900	14908000	23222000	13334000	10397000
sp|Q99JY0|ECHB_MOUSE	sp|Q99JY0|ECHB_MOUSE	27	27	27	>sp|Q99JY0|ECHB_MOUSE Trifunctional enzyme subunit beta, mitochondrial OS=Mus musculus GN=Hadhb PE=1 SV=1	1	27	27	27	60.6	60.6	60.6	51.386	475	475	0	323.31	326430000	283060000	368970000	370110000	346620000	358120000	400940000	321670000	350080000	373770000	330930000	350330000	383250000	366500000	413360000	348200000	370430000	379690000	353790000	364320000	347600000	441230000	377410000	389810000	371570000	398220000	393800000	427590000	380610000	404250000	382820000	394530000
sp|Q61166|MARE1_MOUSE	sp|Q61166|MARE1_MOUSE	23	23	23	>sp|Q61166|MARE1_MOUSE Microtubule-associated protein RP/EB family member 1 OS=Mus musculus GN=Mapre1 PE=1 SV=3	1	23	23	23	67.9	67.9	67.9	30.016	268	268	0	323.31	354080000	377040000	333900000	354260000	380430000	388470000	394080000	406050000	366610000	359720000	386030000	383650000	451640000	394850000	391320000	390080000	384420000	417730000	385200000	349460000	289840000	385570000	383290000	430990000	327740000	414990000	422840000	385050000	411490000	373230000	379050000	393960000
sp|O35658|C1QBP_MOUSE	sp|O35658|C1QBP_MOUSE	6	6	6	>sp|O35658|C1QBP_MOUSE Complement component 1 Q subcomponent-binding protein, mitochondrial OS=Mus musculus GN=C1qbp PE=1 SV=1	1	6	6	6	34.5	34.5	34.5	31.013	278	278	0	323.31	248180000	224890000	245590000	311440000	296250000	264640000	313210000	302910000	292100000	248250000	319110000	262000000	339780000	373340000	416570000	265850000	238350000	273110000	167250000	163260000	106010000	236230000	248450000	186090000	216390000	225720000	183430000	200200000	154020000	222490000	224440000	177050000
sp|Q99KC8|VMA5A_MOUSE	sp|Q99KC8|VMA5A_MOUSE	13	13	13	>sp|Q99KC8|VMA5A_MOUSE von Willebrand factor A domain-containing protein 5A OS=Mus musculus GN=Vwa5a PE=1 SV=2	1	13	13	13	25.6	25.6	25.6	87.142	793	793	0	103.82	35682000	41436000	28165000	49042000	53749000	33247000	57458000	47777000	32705000	43804000	46613000	35165000	36159000	51360000	38446000	41454000	43919000	39171000	37935000	40837000	49891000	53595000	43551000	47334000	44774000	56739000	58636000	35497000	48479000	41747000	42481000	41534000
sp|Q8R4K2|IRAK4_MOUSE	sp|Q8R4K2|IRAK4_MOUSE	4	4	4	>sp|Q8R4K2|IRAK4_MOUSE Interleukin-1 receptor-associated kinase 4 OS=Mus musculus GN=Irak4 PE=1 SV=1	1	4	4	4	13.1	13.1	13.1	50.871	459	459	0	32.824	7860000	5726100	2902200	12522000	13635000	0	6241700	10401000	0	8338900	11803000	0	11657000	12509000	0	9062800	8082800	3623700	5310500	5163200	24555000	0	8290900	6803900	4411500	9583000	6695400	5250800	6067300	4511700	6987500	9833600
sp|Q8BFY6|PEF1_MOUSE	sp|Q8BFY6|PEF1_MOUSE	6	6	6	>sp|Q8BFY6|PEF1_MOUSE Peflin OS=Mus musculus GN=Pef1 PE=2 SV=1	1	6	6	6	21.5	21.5	21.5	29.227	275	275	0	32.231	0	0	14416000	0	14721000	11902000	12600000	22748000	14485000	0	11557000	12042000	5083200	9104200	19361000	35966000	0	15995000	0	19269000	16417000	11449000	18854000	20215000	18789000	7473300	22467000	0	18692000	18525000	6153700	13065000
sp|Q6A078|CE290_MOUSE	sp|Q6A078|CE290_MOUSE	8	8	8	>sp|Q6A078|CE290_MOUSE Centrosomal protein of 290 kDa OS=Mus musculus GN=Cep290 PE=1 SV=2	1	8	8	8	3.2	3.2	3.2	289.07	2472	2472	1	-2	39962000	23229000	12486000	32164000	34646000	18331000	14994000	32941000	21323000	32831000	112620000	31281000	26299000	18254000	7774500	46571000	29094000	20662000	26787000	13937000	0	13973000	12089000	10532000	41886000	10167000	12176000	13723000	20467000	27725000	42699000	7635000
sp|P14206|RSSA_MOUSE	sp|P14206|RSSA_MOUSE	22	22	22	>sp|P14206|RSSA_MOUSE 40S ribosomal protein SA OS=Mus musculus GN=Rpsa PE=1 SV=4	1	22	22	22	67.1	67.1	67.1	32.838	295	295	0	323.31	4092300000	3639700000	4160200000	4500200000	4224300000	3927600000	5082200000	4058800000	4159500000	4429100000	3887600000	4040500000	4770800000	4421200000	4873700000	4348100000	3996700000	4187000000	3420500000	3366600000	2962900000	4933200000	4655400000	3917300000	4161000000	4206400000	4280400000	4387400000	4280100000	4364800000	4220300000	4286900000
sp|Q8C092|TAF5_MOUSE	sp|Q8C092|TAF5_MOUSE	2	2	2	>sp|Q8C092|TAF5_MOUSE Transcription initiation factor TFIID subunit 5 OS=Mus musculus GN=Taf5 PE=2 SV=1	1	2	2	2	2.6	2.6	2.6	87.044	801	801	0.0089264	2.5407	0	0	0	0	0	0	0	0	0	0	0	0	0	0	0	0	0	0	0	0	0	0	0	0	0	0	0	0	0	0	0	0
sp|Q91V64|ISOC1_MOUSE	sp|Q91V64|ISOC1_MOUSE	6	6	6	>sp|Q91V64|ISOC1_MOUSE Isochorismatase domain-containing protein 1 OS=Mus musculus GN=Isoc1 PE=1 SV=1	1	6	6	6	30	30	30	32.032	297	297	0	22.652	33441000	31272000	31206000	32962000	26726000	27571000	30055000	30584000	34944000	44752000	33710000	28273000	48263000	35415000	54016000	34399000	28307000	0	35355000	27479000	22606000	36236000	25702000	40620000	40790000	25729000	29826000	26318000	29910000	21502000	20342000	35047000
sp|Q9DCH4|EIF3F_MOUSE	sp|Q9DCH4|EIF3F_MOUSE	14	14	14	>sp|Q9DCH4|EIF3F_MOUSE Eukaryotic translation initiation factor 3 subunit F OS=Mus musculus GN=Eif3f PE=1 SV=2	1	14	14	14	51.5	51.5	51.5	37.984	361	361	0	323.31	283790000	335300000	398790000	344010000	401340000	408020000	391770000	348320000	350680000	380220000	404270000	368580000	340600000	413980000	413190000	326840000	362840000	361700000	251360000	261210000	255820000	372440000	411230000	362420000	359460000	321420000	331620000	304210000	290170000	255570000	307210000	280350000
sp|O08808|DIAP1_MOUSE	sp|O08808|DIAP1_MOUSE	30	30	30	>sp|O08808|DIAP1_MOUSE Protein diaphanous homolog 1 OS=Mus musculus GN=Diaph1 PE=1 SV=1	1	30	30	30	25.3	25.3	25.3	139.34	1255	1255	0	146.91	107770000	103740000	119730000	123690000	110490000	125170000	109150000	116600000	141610000	115850000	138840000	128530000	129050000	124300000	104640000	142410000	117870000	100750000	93754000	121310000	115620000	129590000	112240000	154910000	129730000	127720000	139830000	134610000	96672000	135920000	130330000	91147000
sp|P11031|TCP4_MOUSE	sp|P11031|TCP4_MOUSE	18	18	18	>sp|P11031|TCP4_MOUSE Activated RNA polymerase II transcriptional coactivator p15 OS=Mus musculus GN=Sub1 PE=1 SV=3	1	18	18	18	71.7	71.7	71.7	14.427	127	127	0	323.31	1051800000	952010000	1027600000	1090600000	927490000	887530000	1088400000	1020100000	1052600000	957120000	1043500000	877820000	954020000	1045700000	1182200000	1020100000	961680000	1265600000	1018500000	912270000	482310000	1296700000	1232900000	798360000	1188000000	1291700000	653410000	1150600000	1198100000	627340000	1143800000	1130000000
sp|P00375|DYR_MOUSE	sp|P00375|DYR_MOUSE	19	19	19	>sp|P00375|DYR_MOUSE Dihydrofolate reductase OS=Mus musculus GN=Dhfr PE=1 SV=3	1	19	19	19	83.4	83.4	83.4	21.606	187	187	0	323.31	281360000	289570000	295490000	322320000	305140000	299850000	358270000	340850000	299740000	261280000	308050000	299340000	320210000	285420000	378980000	316160000	283800000	328740000	218520000	272780000	255140000	307530000	306810000	282950000	310880000	244140000	317900000	313180000	286500000	267540000	334110000	282870000
sp|P35330|ICAM2_MOUSE	sp|P35330|ICAM2_MOUSE	3	3	3	>sp|P35330|ICAM2_MOUSE Intercellular adhesion molecule 2 OS=Mus musculus GN=Icam2 PE=1 SV=1	1	3	3	3	13.7	13.7	13.7	31.39	277	277	0.0011354	6.1175	0	0	0	0	0	0	0	0	14922000	0	0	0	0	0	21859000	0	0	0	0	0	0	0	0	0	0	0	0	0	0	0	0	0
sp|Q80UW8|RPAB1_MOUSE	sp|Q80UW8|RPAB1_MOUSE	6	6	6	>sp|Q80UW8|RPAB1_MOUSE DNA-directed RNA polymerases I, II, and III subunit RPABC1 OS=Mus musculus GN=Polr2e PE=2 SV=1	1	6	6	6	42.9	42.9	42.9	24.57	210	210	0	61.929	27610000	35375000	16530000	61604000	71255000	17979000	39077000	63078000	22494000	52544000	58675000	22488000	59378000	76536000	30205000	66715000	57767000	33729000	28936000	21657000	0	38570000	27252000	27061000	35938000	18395000	10190000	37315000	27926000	7441200	33215000	0
sp|Q8C0P5|COR2A_MOUSE	sp|Q8C0P5|COR2A_MOUSE	8	8	8	>sp|Q8C0P5|COR2A_MOUSE Coronin-2A OS=Mus musculus GN=Coro2a PE=2 SV=1	1	8	8	8	23.1	23.1	23.1	59.573	524	524	0	37.942	12828000	13359000	11994000	18407000	15601000	11247000	0	21600000	0	10984000	0	16723000	15444000	17345000	15492000	19767000	17127000	17367000	14467000	11109000	0	23262000	26424000	8645600	27192000	24022000	4368200	18284000	21961000	5750500	26774000	18335000
sp|Q61263|SOAT1_MOUSE	sp|Q61263|SOAT1_MOUSE	3	3	3	>sp|Q61263|SOAT1_MOUSE Sterol O-acyltransferase 1 OS=Mus musculus GN=Soat1 PE=1 SV=2	1	3	3	3	9.3	9.3	9.3	63.798	540	540	0	23.146	13076000	20409000	10493000	18433000	20690000	17133000	25265000	19393000	17296000	19290000	20127000	17907000	19732000	25351000	21590000	17467000	27459000	15413000	8356500	9971700	0	15191000	14236000	12953000	15200000	11940000	10576000	14064000	13588000	14497000	13715000	12378000
sp|Q9DC33|HM20A_MOUSE	sp|Q9DC33|HM20A_MOUSE	5	5	5	>sp|Q9DC33|HM20A_MOUSE High mobility group protein 20A OS=Mus musculus GN=Hmg20a PE=2 SV=1	1	5	5	5	20.2	20.2	20.2	39.917	346	346	0	63.659	14304000	19335000	25339000	18230000	14211000	0	18030000	23243000	0	17650000	17516000	0	16473000	16529000	17230000	14470000	20390000	28310000	14996000	19962000	17207000	0	21608000	19838000	15066000	16687000	23554000	16022000	28433000	20234000	17829000	15480000
sp|Q9ERL7|GMFG_MOUSE	sp|Q9ERL7|GMFG_MOUSE	14	14	12	>sp|Q9ERL7|GMFG_MOUSE Glia maturation factor gamma OS=Mus musculus GN=Gmfg PE=1 SV=1	1	14	14	12	87.3	87.3	87.3	16.748	142	142	0	323.31	345390000	328430000	300750000	350570000	314220000	282830000	331370000	289590000	310350000	314270000	253820000	282290000	294410000	259930000	314150000	347370000	290660000	325500000	366240000	352970000	314550000	383390000	474050000	377160000	353930000	364980000	368510000	361950000	343970000	332600000	347590000	367790000
sp|Q6A068|CDC5L_MOUSE	sp|Q6A068|CDC5L_MOUSE	45	45	45	>sp|Q6A068|CDC5L_MOUSE Cell division cycle 5-like protein OS=Mus musculus GN=Cdc5l PE=1 SV=2	1	45	45	45	66.3	66.3	66.3	92.188	802	802	0	323.31	422410000	426760000	437100000	478410000	469620000	438470000	517770000	484790000	442720000	454010000	453530000	445120000	485570000	433430000	472660000	467320000	443120000	469490000	405550000	393370000	381330000	521140000	492830000	414010000	467810000	429230000	457690000	463570000	437530000	389970000	482250000	407080000
sp|Q921N6|DDX27_MOUSE	sp|Q921N6|DDX27_MOUSE	20	20	20	>sp|Q921N6|DDX27_MOUSE Probable ATP-dependent RNA helicase DDX27 OS=Mus musculus GN=Ddx27 PE=1 SV=3	1	20	20	20	30.1	30.1	30.1	85.938	760	760	0	77.178	68480000	68930000	72956000	84543000	94609000	113600000	88194000	80586000	88029000	87764000	74267000	109520000	97089000	94124000	101870000	78807000	83761000	83679000	61688000	73538000	80252000	80962000	96595000	83821000	70761000	51558000	79508000	70741000	72722000	77070000	75365000	68377000
sp|P46664|PURA2_MOUSE	sp|P46664|PURA2_MOUSE	17	17	15	>sp|P46664|PURA2_MOUSE Adenylosuccinate synthetase isozyme 2 OS=Mus musculus GN=Adss PE=1 SV=2	1	17	17	15	45	45	43.4	50.02	456	456	0	323.31	266530000	248190000	195220000	282340000	295940000	267990000	317530000	276460000	274700000	264210000	294540000	250260000	273590000	292540000	288090000	275350000	293360000	312630000	228260000	238120000	230090000	333370000	273160000	246290000	310920000	267710000	252330000	277740000	273280000	220670000	261310000	258120000
sp|Q64701|RBL1_MOUSE	sp|Q64701|RBL1_MOUSE	5	5	5	>sp|Q64701|RBL1_MOUSE Retinoblastoma-like protein 1 OS=Mus musculus GN=Rbl1 PE=1 SV=3	1	5	5	5	7.3	7.3	7.3	119.46	1063	1063	0.00032154	12.328	9162900	0	7898800	6968400	4229400	8911200	0	0	11775000	3578700	4109300	12739000	0	6593100	7214200	4246900	0	6920700	0	5761100	5492700	0	0	0	2543300	0	6637100	11585000	0	0	0	0
sp|Q6PGL7|FAM21_MOUSE	sp|Q6PGL7|FAM21_MOUSE	10	10	10	>sp|Q6PGL7|FAM21_MOUSE WASH complex subunit FAM21 OS=Mus musculus GN=Fam21 PE=1 SV=1	1	10	10	10	13.7	13.7	13.7	145.31	1334	1334	0	38.406	12333000	19146000	11809000	11331000	7322100	9292800	0	8243700	18002000	14764000	16161000	6990400	16334000	10388000	30039000	19204000	14858000	6744900	11370000	13472000	13307000	0	0	11753000	0	18217000	15960000	0	9710100	8047700	16283000	0
sp|Q9CY21|WBS22_MOUSE	sp|Q9CY21|WBS22_MOUSE	3	3	3	>sp|Q9CY21|WBS22_MOUSE Probable 18S rRNA (guanine-N(7))-methyltransferase OS=Mus musculus GN=Wbscr22 PE=2 SV=1	1	3	3	3	18.5	18.5	18.5	31.586	281	281	0.0027086	4.4615	0	0	0	0	0	0	0	0	6859200	0	2996000	5464200	0	0	8316600	0	0	0	0	0	0	0	0	0	0	3326000	0	0	0	0	0	0
sp|Q8C079|STRP1_MOUSE	sp|Q8C079|STRP1_MOUSE	5	5	4	>sp|Q8C079|STRP1_MOUSE Striatin-interacting protein 1 OS=Mus musculus GN=Strip1 PE=1 SV=2	1	5	5	4	8.6	8.6	7.4	95.584	837	837	0.00031546	11.071	0	0	4488400	0	0	3471400	0	0	0	0	0	0	0	0	11984000	0	0	3447900	0	0	0	0	0	0	0	0	0	0	11838000	0	0	0
sp|Q9CPW2|ADXL_MOUSE	sp|Q9CPW2|ADXL_MOUSE	2	2	2	>sp|Q9CPW2|ADXL_MOUSE Adrenodoxin-like protein, mitochondrial OS=Mus musculus GN=Fdx1l PE=2 SV=1	1	2	2	2	19.5	19.5	19.5	18.766	174	174	0.002445	4.5823	0	0	0	0	0	0	0	0	0	0	0	0	0	0	0	0	0	0	0	0	0	0	0	0	0	0	0	0	0	0	0	0
sp|Q9D0S9|HINT2_MOUSE	sp|Q9D0S9|HINT2_MOUSE	7	7	7	>sp|Q9D0S9|HINT2_MOUSE Histidine triad nucleotide-binding protein 2, mitochondrial OS=Mus musculus GN=Hint2 PE=1 SV=1	1	7	7	7	58.3	58.3	58.3	17.32	163	163	0	24.994	25982000	23353000	29401000	22158000	27316000	27911000	28479000	25093000	35794000	28004000	21071000	27259000	24865000	27554000	33953000	26143000	21384000	27377000	11539000	28142000	24550000	9913500	19552000	28091000	32515000	21140000	25752000	22745000	25115000	27136000	16157000	19883000
sp|Q8BMP6|GCP60_MOUSE	sp|Q8BMP6|GCP60_MOUSE	6	6	6	>sp|Q8BMP6|GCP60_MOUSE Golgi resident protein GCP60 OS=Mus musculus GN=Acbd3 PE=1 SV=3	1	6	6	6	14.7	14.7	14.7	60.18	525	525	0	62.133	16768000	11475000	7533300	15168000	15368000	23095000	12926000	8624000	16788000	8501100	10922000	28811000	16430000	10584000	4626200	0	24033000	0	16616000	8288800	11992000	0	10574000	0	0	13902000	0	0	10042000	16582000	0	13998000
sp|Q61550|RAD21_MOUSE	sp|Q61550|RAD21_MOUSE	19	19	19	>sp|Q61550|RAD21_MOUSE Double-strand-break repair protein rad21 homolog OS=Mus musculus GN=Rad21 PE=1 SV=3	1	19	19	19	33.4	33.4	33.4	72.082	635	635	0	169.52	77980000	75936000	82442000	84676000	99135000	85457000	103070000	97607000	92531000	89402000	89541000	89453000	95419000	67182000	130920000	78904000	79502000	77674000	52910000	82900000	89690000	99130000	268380000	107480000	91196000	96813000	101090000	89790000	110470000	117020000	68591000	77862000
sp|Q00651|ITA4_MOUSE	sp|Q00651|ITA4_MOUSE	10	10	10	>sp|Q00651|ITA4_MOUSE Integrin alpha-4 OS=Mus musculus GN=Itga4 PE=1 SV=1	1	10	10	10	14.5	14.5	14.5	115.69	1039	1039	0	43.778	21293000	32502000	39516000	36902000	38724000	45734000	30417000	32757000	33647000	25021000	33283000	41570000	28553000	29250000	38169000	26221000	27686000	33413000	25658000	20846000	22498000	28794000	17069000	20396000	19405000	32450000	31297000	20557000	32991000	37833000	31398000	23112000
sp|Q8K2F8|LS14A_MOUSE	sp|Q8K2F8|LS14A_MOUSE	13	13	13	>sp|Q8K2F8|LS14A_MOUSE Protein LSM14 homolog A OS=Mus musculus GN=Lsm14a PE=1 SV=1	1	13	13	13	30.1	30.1	30.1	50.545	462	462	0	323.31	169770000	162990000	152470000	219120000	218020000	127680000	215170000	203000000	153880000	170140000	202930000	143780000	201670000	238920000	152700000	159600000	174130000	143030000	177380000	139520000	172930000	147750000	189320000	160710000	143250000	161630000	165740000	141270000	133910000	169480000	152290000	156160000
sp|Q8BZA9|TIGAR_MOUSE	sp|Q8BZA9|TIGAR_MOUSE	2	2	2	>sp|Q8BZA9|TIGAR_MOUSE Fructose-2,6-bisphosphatase TIGAR OS=Mus musculus GN=Tigar PE=1 SV=1	1	2	2	2	8.9	8.9	8.9	29.19	269	269	0.0034301	3.829	0	0	0	0	0	0	0	0	0	0	0	0	0	0	0	0	0	0	0	0	0	0	0	6748800	0	0	0	0	0	0	0	0
sp|Q04998|INHBA_MOUSE	sp|Q04998|INHBA_MOUSE	2	2	2	>sp|Q04998|INHBA_MOUSE Inhibin beta A chain OS=Mus musculus GN=Inhba PE=1 SV=1	1	2	2	2	5.2	5.2	5.2	47.392	424	424	1	-2	0	0	0	0	0	0	0	0	0	0	0	0	0	0	0	0	0	0	0	0	0	0	0	0	0	0	0	0	0	0	0	0
sp|Q9CQM9|GLRX3_MOUSE	sp|Q9CQM9|GLRX3_MOUSE	19	19	19	>sp|Q9CQM9|GLRX3_MOUSE Glutaredoxin-3 OS=Mus musculus GN=Glrx3 PE=1 SV=1	1	19	19	19	51	51	51	37.778	337	337	0	323.31	253100000	249480000	247950000	190860000	226120000	253560000	244960000	241680000	257440000	225940000	257660000	264000000	231680000	261920000	314270000	196470000	239860000	221110000	202740000	219870000	58695000	187400000	185850000	158650000	196520000	209610000	189520000	172180000	202920000	155080000	171890000	194590000
sp|Q8CHT3|INT5_MOUSE	sp|Q8CHT3|INT5_MOUSE	6	6	6	>sp|Q8CHT3|INT5_MOUSE Integrator complex subunit 5 OS=Mus musculus GN=Ints5 PE=2 SV=1	1	6	6	6	9	9	9	108.35	1018	1018	0	63.869	17014000	17367000	13554000	35128000	23625000	18167000	22085000	20311000	27904000	17445000	0	9465300	0	22126000	21882000	20683000	19666000	20767000	7295600	16265000	19392000	13326000	23454000	16690000	26079000	18723000	13760000	14907000	15149000	15253000	12349000	14491000
sp|Q9CPS7|PNO1_MOUSE	sp|Q9CPS7|PNO1_MOUSE	3	3	3	>sp|Q9CPS7|PNO1_MOUSE RNA-binding protein PNO1 OS=Mus musculus GN=Pno1 PE=2 SV=1	1	3	3	3	23.4	23.4	23.4	27.453	248	248	0	61.402	0	5785400	10329000	15368000	8719200	9622200	9190500	6042100	7305300	0	8340000	6709000	0	0	12021000	0	0	8523300	7695700	5198400	11105000	9782000	11724000	5909000	0	6239000	4878400	6112900	5064600	8277300	5662600	7365800
sp|Q922E4|PCY2_MOUSE	sp|Q922E4|PCY2_MOUSE	9	9	9	>sp|Q922E4|PCY2_MOUSE Ethanolamine-phosphate cytidylyltransferase OS=Mus musculus GN=Pcyt2 PE=2 SV=1	1	9	9	9	28.2	28.2	28.2	45.234	404	404	0	36.667	6689300	26842000	13748000	26278000	0	13125000	18717000	20030000	0	19018000	29450000	21067000	14969000	15103000	4556900	29486000	26193000	10596000	8600500	23638000	12873000	21973000	23192000	16092000	29646000	24289000	7754600	23427000	26230000	14812000	21541000	13037000
sp|Q3UDE2|TTL12_MOUSE	sp|Q3UDE2|TTL12_MOUSE	18	18	17	>sp|Q3UDE2|TTL12_MOUSE Tubulin--tyrosine ligase-like protein 12 OS=Mus musculus GN=Ttll12 PE=2 SV=1	1	18	18	17	44.1	44.1	41.5	74.042	639	639	0	174.32	81683000	114760000	93044000	97758000	104660000	121010000	90478000	95740000	113290000	103880000	112960000	131550000	98397000	97318000	165870000	91510000	94340000	118580000	79978000	80803000	96347000	135300000	129260000	121150000	117990000	110680000	119640000	106900000	107600000	112220000	106960000	116090000
sp|Q60634|FLOT2_MOUSE	sp|Q60634|FLOT2_MOUSE	3	3	3	>sp|Q60634|FLOT2_MOUSE Flotillin-2 OS=Mus musculus GN=Flot2 PE=1 SV=2	1	3	3	3	10.7	10.7	10.7	47.037	428	428	0.0016561	5.1149	7021600	5819600	11876000	0	0	7526100	11021000	0	6642500	8793100	17400000	7355600	7630700	6199100	12645000	0	0	0	0	6057300	6235600	3914000	13348000	4519100	6195800	0	6342900	0	0	6286800	6595100	0
sp|P16951|ATF2_MOUSE	sp|P16951|ATF2_MOUSE	2	2	2	>sp|P16951|ATF2_MOUSE Cyclic AMP-dependent transcription factor ATF-2 OS=Mus musculus GN=Atf2 PE=1 SV=2	1	2	2	2	6.2	6.2	6.2	52.297	487	487	0.0098184	2.3507	0	0	0	0	0	0	0	0	0	0	0	0	0	0	0	0	0	0	0	0	0	0	0	0	0	0	0	0	0	0	0	0
sp|Q9CR70|LAGE3_MOUSE	sp|Q9CR70|LAGE3_MOUSE	3	3	3	>sp|Q9CR70|LAGE3_MOUSE EKC/KEOPS complex subunit Lage3 OS=Mus musculus GN=Lage3 PE=2 SV=1	1	3	3	3	30.4	30.4	30.4	15.824	148	148	0	236.33	32102000	32078000	37827000	34270000	25530000	30669000	10669000	21811000	29240000	0	24129000	31334000	14912000	19385000	42987000	28457000	27812000	31652000	17134000	43170000	37872000	28737000	22570000	26034000	14707000	20827000	28587000	26468000	23200000	41138000	18791000	24978000
sp|Q8BFQ4|WDR82_MOUSE	sp|Q8BFQ4|WDR82_MOUSE	8	8	8	>sp|Q8BFQ4|WDR82_MOUSE WD repeat-containing protein 82 OS=Mus musculus GN=Wdr82 PE=1 SV=1	1	8	8	8	35.8	35.8	35.8	35.079	313	313	0	119.36	31608000	23898000	39714000	28148000	30053000	17001000	52260000	26416000	38804000	37990000	28658000	33423000	35876000	30095000	74497000	25380000	30703000	14791000	44811000	25368000	11168000	37871000	28274000	0	0	0	54578000	37134000	26618000	0	35164000	50470000
sp|Q9D2C2|SAAL1_MOUSE	sp|Q9D2C2|SAAL1_MOUSE	5	5	5	>sp|Q9D2C2|SAAL1_MOUSE Protein SAAL1 OS=Mus musculus GN=Saal1 PE=1 SV=1	1	5	5	5	11.6	11.6	11.6	52.768	474	474	0	46.85	0	12264000	12448000	28685000	18853000	17091000	23206000	17180000	13678000	14582000	22693000	10377000	10136000	21923000	20807000	18866000	18130000	18038000	16136000	10307000	0	13758000	30677000	18232000	12618000	14508000	10226000	13032000	11727000	23115000	12953000	20076000
sp|Q9WTL7|LYPA2_MOUSE	sp|Q9WTL7|LYPA2_MOUSE	9	9	9	>sp|Q9WTL7|LYPA2_MOUSE Acyl-protein thioesterase 2 OS=Mus musculus GN=Lypla2 PE=1 SV=1	1	9	9	9	45.9	45.9	45.9	24.794	231	231	0	105.63	62597000	52661000	86845000	47346000	85044000	79681000	85973000	100300000	94329000	63613000	85389000	67233000	54655000	90033000	129160000	51724000	77794000	93275000	68302000	87302000	75857000	79028000	77659000	83854000	85769000	77005000	88214000	64760000	56358000	78873000	62240000	85714000
sp|P49312|ROA1_MOUSE	sp|P49312|ROA1_MOUSE	43	42	42	>sp|P49312|ROA1_MOUSE Heterogeneous nuclear ribonucleoprotein A1 OS=Mus musculus GN=Hnrnpa1 PE=1 SV=2	1	43	42	42	79.4	79.4	79.4	34.196	320	320	0	323.31	7726400000	7877700000	7599500000	9064000000	9416500000	8213700000	9242000000	9297900000	8489800000	8709900000	8719400000	7853300000	7884000000	7650900000	6591300000	8599500000	8356800000	8421900000	6706600000	6661900000	6214600000	8017000000	8127700000	7686300000	7737100000	7448900000	7105300000	7752800000	7811100000	6965700000	7832500000	7322100000
sp|P97355|SPSY_MOUSE	sp|P97355|SPSY_MOUSE	14	14	14	>sp|P97355|SPSY_MOUSE Spermine synthase OS=Mus musculus GN=Sms PE=1 SV=1	1	14	14	14	60.9	60.9	60.9	41.313	366	366	0	323.31	135650000	117410000	137040000	97255000	156340000	126340000	209440000	143030000	160750000	113990000	133880000	133700000	131290000	153890000	225350000	122200000	143430000	178300000	117630000	96832000	35655000	183850000	75854000	108460000	99858000	121580000	81130000	110990000	134520000	80760000	167890000	150920000
sp|Q80ZS3|RT26_MOUSE	sp|Q80ZS3|RT26_MOUSE	7	7	7	>sp|Q80ZS3|RT26_MOUSE 28S ribosomal protein S26, mitochondrial OS=Mus musculus GN=Mrps26 PE=1 SV=1	1	7	7	7	37	37	37	23.443	200	200	0	100.77	41460000	25611000	12886000	21418000	19066000	3582600	23331000	21045000	16349000	17244000	23600000	0	27612000	26386000	0	52947000	22161000	13457000	13563000	27291000	30944000	18632000	22586000	32880000	24929000	25339000	21975000	17767000	23893000	20252000	14330000	26635000
[truncated: 2,993 more rows]
[truncated: 173 more columns]
